# Supplementary material for: Longitudinal measurement invariance of the Child Problematic Trait Inventory in older Chinese children
Source: PLoS One. 2019 Jul 3;14(7):e0219136. doi: 10.1371/journal.pone.0219136 (PMC6609029; doi:10.1371/journal.pone.0219136)
Supplement: S1 File — (XLS) [file pone.0219136.s001.xls]

## Sheet: 585 CPTI for plosone
sex	grade	numberofsiblings	familycomposition	educationallevelforfather	educationallevelformother	monthyincome	CPTI1_T1	CPTI2_T1	CPTI3_T1	CPTI4_T1	CPTI5_T1	CPTI6_T1	CPTI7_T1	CPTI8_T1	CPTI9_T1	CPTI10_T1	CPTI11_T1	CPTI12_T1	CPTI13_T1	CPTI14_T1	CPTI15_T1	CPTI16_T1	CPTI17_T1	CPTI18_T1	CPTI19_T1	CPTI20_T1	CPTI21_T1	CPTI22_T1	CPTI23_T1	CPTI24_T1	CPTI25_T1	CPTI26_T1	CPTI27_T1	CPTI28_T1	CPTI1_T2	CPTI2_T2	CPTI3_T2	CPTI4_T2	CPTI5_T2	CPTI6_T2	CPTI7_T2	CPTI8_T2	CPTI9_T2	CPTI10_T2	CPTI11_T2	CPTI12_T2	CPTI13_T2	CPTI14_T2	CPTI15_T2
2	4	2	1	1	2	3	3	3	3	2	2	3	1	3	1	2	1	2	3	1	1	2	1	1	3	2	1	2	3	2	2	1	2	2	3	3	4	2	2	1	2	2	1	2	4	1	1	2	1
1	3	1	999	999	999	2	1	2	2	1	1	1	2	1	1	1	1	1	1	1	1	1	1	1	1	1	1	1	1	1	1	1	1	1	1	1	1	1	1	1	1	1	1	1	1	1	1	1	1
1	6	1	1	4	2	1	3	3	3	3	3	3	3	3	2	2	3	3	3	3	3	3	3	3	3	3	3	3	3	2	3	2	3	3	2	3	3	4	4	4	4	4	4	4	4	4	4	4	4
2	6	2	1	4	4	6	1	1	1	1	1	1	1	1	1	1	1	1	1	1	1	1	1	1	1	1	1	1	1	1	1	1	1	1	4	4	4	4	4	4	4	4	4	4	4	4	4	4	4
2	6	1	1	4	4	2	2	4	4	3	2	4	1	4	2	2	4	4	4	3	2	2	3	2	4	3	2	3	4	2	4	1	4	2	3	4	3	4	2	3	1	3	1	1	3	3	3	3	1
2	4	2	1	4	4	6	3	1	1	1	2	2	3	2	2	2	1	1	1	3	1	3	1	1	1	1	1	1	1	3	1	1	1	2	1	1	1	1	1	2	2	2	1	2	1	1	1	1	1
2	4	2	1	2	2	2	2	1	2	1	2	3	2	2	1	3	2	3	1	3	1	2	2	1	2	2	1	2	2	2	2	1	1	3	2	2	2	2	1	3	3	2	1	3	2	3	2	999	1
1	4	1	1	1	1	2	1	1	2	1	2	2	2	1	1	1	1	2	1	1	1	2	1	1	2	1	1	1	2	1	1	1	1	1	1	2	3	4	1	3	2	4	2	3	2	3	999	999	3
2	3	2	999	999	999	3	3	2	3	2	3	3	1	2	1	2	1	3	2	4	1	3	3	1	999	2	2	3	2	1	3	2	3	2	3	2	4	3	999	3	1	3	3	2	2	4	3	4	3
1	3	1	999	999	999	1	2	3	3	2	2	2	2	3	2	2	2	1	1	2	2	2	2	1	3	2	2	2	3	3	2	2	2	3	3	2	3	4	4	4	3	4	4	3	2	3	2	4	3
1	3	1	999	999	999	2	2	2	3	2	3	3	2	1	3	3	2	4	3	2	3	2	3	2	4	3	999	2	4	1	3	2	3	4	3	3	4	3	4	2	3	3	3	2	2	4	2	4	3
1	4	1	1	4	4	2	2	2	4	2	4	2	3	3	2	2	2	4	2	3	3	2	4	2	4	4	4	3	3	3	4	3	3	2	2	1	2	2	4	2	2	3	999	3	1	4	1	4	4
1	5	1	1	4	4	2	3	2	4	2	4	3	3	3	4	3	2	4	1	3	3	4	3	2	4	3	4	3	4	3	3	3	2	4	3	2	3	2	4	3	4	4	4	4	3	4	2	4	3
1	4	2	1	4	4	3	1	1	2	1	3	2	3	2	2	1	1	2	1	1	2	2	2	2	2	2	1	2	1	3	2	1	2	1	2	1	2	2	4	2	2	3	999	3	1	4	1	4	4
2	3	1	999	999	999	4	2	1	3	2	2	2	3	2	2	2	1	3	1	3	2	2	2	1	2	1	1	1	3	2	1	1	1	3	2	1	3	1	3	3	3	2	2	3	1	3	1	4	2
1	6	1	1	4	4	4	4	1	4	2	3	3	4	2	2	4	1	4	3	1	2	4	2	3	4	2	2	3	2	4	2	2	2	2	3	2	4	3	3	2	4	4	3	4	1	4	3	4	2
2	4	2	1	4	4	2	3	1	3	2	2	2	2	2	2	2	2	2	2	2	2	2	2	2	2	2	2	2	2	2	2	2	2	2	2	1	4	2	2	1	1	4	1	1	2	3	1	4	1
1	6	1	1	4	4	4	2	2	3	2	2	4	2	2	1	3	2	4	2	3	1	2	2	2	3	3	2	3	3	2	2	1	2	2	2	2	3	1	2	3	2	2	1	2	1	3	1	4	1
1	6	2	1	2	2	1	3	2	3	3	4	3	4	4	3	2	2	3	2	2	3	3	4	3	2	3	3	2	3	2	3	3	3	2	3	2	3	3	4	3	3	3	3	3	2	3	2	3	3
1	4	1	1	999	999	2	4	2	4	1	2	4	1	2	1	1	1	3	1	3	1	2	2	1	3	2	1	2	2	1	3	1	1	4	4	3	4	2	4	4	1	4	4	3	2	3	2	3	4
1	5	2	1	4	4	2	2	2	3	2	3	3	3	2	2	2	2	2	2	3	3	3	2	3	3	2	3	2	3	2	2	3	2	2	3	3	3	3	4	3	2	3	3	3	3	3	3	3	3
1	5	2	1	4	4	3	2	2	3	2	3	3	2	2	2	2	2	3	2	3	3	3	2	2	3	3	2	3	3	2	2	3	3	2	2	3	3	3	4	3	1	2	2	2	2	2	2	3	3
2	3	1	999	999	999	1	3	3	3	3	2	2	2	2	2	2	2	3	2	3	2	2	2	2	3	2	2	2	2	2	2	2	2	3	3	2	3	3	3	3	3	3	3	2	2	3	2	3	3
2	4	2	1	4	4	1	3	1	3	2	2	2	2	1	2	2	1	2	1	3	2	3	2	1	3	2	1	2	2	1	3	2	1	2	3	1	2	2	3	2	3	2	2	2	2	2	2	3	2
2	3	2	999	999	999	2	2	2	3	2	2	2	3	3	2	2	2	2	2	3	2	3	3	3	2	2	2	3	3	3	3	3	2	3	1	2	2	2	3	2	3	2	2	2	1	1	3	3	2
2	3	2	999	999	999	2	2	1	2	2	3	3	2	2	2	2	1	3	1	2	1	2	2	1	2	1	3	2	2	3	2	1	2	3	3	2	3	2	3	3	2	2	2	2	1	3	2	3	2
1	6	2	1	999	999	2	2	2	2	1	2	3	1	2	2	2	2	2	2	2	2	2	2	2	2	2	2	2	2	2	2	1	1	2	3	3	3	3	3	3	3	3	3	3	3	2	3	3	3
1	4	1	1	4	4	2	3	2	3	2	2	2	1	2	2	1	2	3	1	3	1	2	2	1	2	2	1	1	1	1	2	1	2	1	2	2	3	2	3	2	2	2	2	1	2	3	2	3	1
2	4	1	1	4	4	2	2	2	3	2	3	3	2	2	1	2	2	4	2	2	2	3	2	1	3	2	1	2	2	2	2	1	2	2	2	4	4	3	3	3	2	3	2	2	3	4	3	3	2
1	5	2	1	4	4	2	3	2	2	2	2	3	3	3	2	3	2	3	2	2	2	3	2	3	3	2	2	2	3	3	2	2	2	2	3	3	3	3	3	3	3	3	3	3	3	3	3	3	3
1	6	2	1	4	4	2	2	2	3	2	3	4	2	1	2	1	1	2	1	2	2	2	1	1	2	1	2	1	3	2	2	2	1	1	3	3	3	3	3	4	3	3	2	3	999	2	2	3	2
1	6	1	1	3	3	2	2	3	3	3	3	3	3	3	2	3	2	3	2	3	2	3	3	3	3	3	2	3	3	2	2	2	2	2	2	2	3	2	3	3	3	2	2	2	2	2	2	3	2
1	3	1	999	999	999	3	2	2	3	2	2	3	2	3	2	2	2	3	2	3	2	2	3	2	3	3	3	3	3	2	3	2	3	2	2	2	3	2	3	3	2	2	2	2	2	3	2	3	2
1	4	2	1	999	999	3	3	2	3	3	4	4	3	2	2	2	2	3	2	3	3	4	3	2	3	3	3	3	4	2	3	4	2	3	2	2	3	3	3	3	2	2	3	2	2	3	2	3	3
1	4	2	1	4	4	3	2	3	3	4	2	2	2	2	2	3	2	4	2	4	2	3	3	2	4	3	2	2	3	2	2	2	2	2	2	3	3	3	3	3	2	2	3	2	2	3	3	3	2
2	6	1	1	4	4	1	2	3	4	1	3	3	2	2	3	2	3	4	1	2	1	3	3	2	4	2	2	3	4	3	2	1	2	2	1	3	3	2	2	2	2	3	1	2	2	1	2	3	1
1	4	2	1	4	4	2	2	1	3	3	2	2	3	2	1	2	2	3	2	2	1	2	1	2	3	2	3	4	3	3	3	2	1	1	2	2	3	2	2	3	3	2	1	1	2	3	1	3	1
2	5	2	1	2	3	2	3	1	4	3	1	3	1	3	1	4	1	4	1	1	1	3	3	2	2	1	3	3	4	3	2	1	1	3	3	2	2	2	2	3	3	2	2	2	2	3	2	3	2
2	5	1	2	3	2	2	2	3	2	3	2	4	2	3	2	4	2	1	1	2	1	4	2	1	3	4	1	1	2	2	2	1	2	4	4	2	3	2	2	4	2	3	2	3	2	2	2	3	2
1	4	2	1	3	3	3	3	2	3	2	2	2	2	1	1	2	2	2	2	2	2	2	2	2	2	2	1	2	2	2	2	1	1	1	3	3	3	3	2	2	2	3	3	2	2	3	3	3	2
1	4	2	1	2	2	3	3	3	3	2	1	3	2	1	1	1	2	2	2	3	2	3	3	1	3	2	1	999	2	1	3	1	2	3	3	3	2	2	2	4	3	2	1	3	3	3	3	3	2
1	6	2	1	4	3	5	3	1	2	2	3	2	3	3	3	3	1	1	1	4	2	3	2	1	2	3	1	3	3	2	3	3	2	3	2	1	2	2	2	1	2	1	3	3	1	2	1	3	1
2	6	1	1	3	4	1	2	2	3	2	1	3	3	1	1	2	1	2	1	3	1	3	1	1	3	1	1	1	2	2	1	1	1	1	3	1	2	2	1	3	2	999	1	2	1	2	1	3	2
1	4	1	1	2	2	1	4	2	3	3	2	3	3	3	2	3	2	3	2	3	2	4	3	2	4	2	2	2	3	3	3	2	2	3	3	2	2	2	1	3	3	3	2	3	2	3	3	3	2
2	4	1	1	3	3	2	2	2	2	2	2	2	2	2	1	1	2	1	1	2	1	2	1	1	1	2	1	2	1	2	1	1	1	2	2	1	2	2	1	2	1	2	1	2	1	1	1	3	2
2	4	1	1	3	4	2	3	1	4	3	3	3	3	4	3	4	1	3	2	3	2	3	3	3	3	2	3	3	2	3	3	2	2	3	3	3	3	3	4	3	4	3	4	4	3	4	3	2	2
2	6	1	1	3	4	2	3	3	2	3	3	3	3	2	2	1	2	2	1	1	2	3	3	3	1	2	2	3	3	2	3	1	2	4	2	2	1	3	4	2	999	3	3	2	1	1	2	2	2
1	4	2	1	4	3	2	3	2	3	3	3	3	3	3	3	3	2	3	2	2	3	2	2	3	3	3	3	3	3	3	3	3	2	2	3	2	3	3	4	3	1	4	4	3	2	4	2	2	4
2	3	1	999	999	999	1	2	2	3	2	2	2	2	2	2	2	2	2	2	2	2	2	2	1	2	2	2	2	2	2	2	2	2	2	2	2	2	2	3	3	3	2	2	1	2	2	2	2	2
2	4	1	1	4	3	1	3	3	4	3	3	3	2	3	2	2	3	3	3	3	2	2	1	2	3	3	2	3	3	2	3	1	3	4	3	3	3	3	3	3	3	3	2	2	3	3	2	2	2
1	3	1	999	999	999	2	2	1	1	1	1	2	2	2	2	3	3	2	1	2	1	2	1	1	3	1	1	2	2	2	2	1	2	3	3	3	2	3	3	4	4	3	3	3	3	4	3	2	3
1	6	2	1	999	999	2	2	2	3	2	4	3	2	3	4	3	2	3	2	2	4	3	3	2	4	3	4	3	3	2	3	4	3	4	3	1	3	2	3	4	2	2	3	3	2	3	2	2	3
1	6	1	1	4	4	2	3	3	3	3	2	3	3	2	2	3	3	3	3	2	3	3	3	2	3	3	3	3	3	3	3	2	2	3	3	2	2	2	3	3	2	2	2	3	2	3	2	2	2
1	5	1	1	3	4	2	2	2	2	1	3	4	2	2	4	3	2	3	1	3	2	3	3	2	3	3	4	3	3	2	2	3	2	4	3	1	1	1	3	3	2	1	3	3	1	2	1	2	3
2	5	2	1	4	4	2	2	1	2	1	1	2	2	1	2	1	2	1	1	1	1	2	1	1	1	1	1	1	1	1	1	1	1	1	2	2	3	2	3	2	2	3	3	2	3	1	2	2	3
1	5	1	1	3	3	2	2	1	4	2	2	2	2	1	1	1	1	3	2	2	2	2	2	1	2	2	1	2	1	1	2	1	1	2	2	1	3	2	3	3	2	2	2	3	1	3	1	2	2
1	5	1	1	4	3	2	2	2	2	2	2	2	2	2	2	2	2	2	2	2	2	2	2	2	2	2	2	2	2	2	2	1	2	2	3	2	3	2	3	2	4	2	3	4	2	3	999	2	3
2	3	2	999	999	999	3	3	2	4	3	2	4	2	4	3	4	2	3	2	3	2	3	2	3	2	3	1	3	4	2	2	1	2	2	1	2	3	2	3	3	2	2	3	2	2	2	3	2	2
1	3	2	999	999	999	4	2	1	1	1	3	2	2	3	2	3	2	2	1	1	1	2	2	2	2	2	2	2	1	2	2	1	1	2	1	3	2	3	3	2	2	3	2	1	3	2	2	2	1
1	6	2	1	2	2	5	2	2	3	2	3	3	2	2	2	2	2	2	2	2	2	2	2	2	3	2	3	3	3	2	3	3	2	2	2	2	2	2	3	2	2	3	2	2	2	2	2	2	3
1	6	2	1	999	999	6	3	2	3	2	4	3	3	3	4	3	2	2	1	2	4	3	2	2	2	2	4	3	2	2	3	4	3	2	1	2	2	2	3	2	3	2	3	2	2	2	2	2	3
1	3	2	999	999	999	999	3	2	3	2	3	3	2	2	3	2	2	2	2	2	3	2	3	2	2	2	3	3	3	2	3	3	3	3	3	2	3	2	3	3	2	2	3	2	2	2	2	2	2
1	6	1	1	999	999	1	2	1	3	2	1	2	3	1	1	3	1	2	1	2	1	1	2	1	3	1	1	1	2	2	1	1	1	2	2	1	2	2	2	1	2	2	1	2	2	2	2	2	1
2	6	1	1	3	4	1	3	3	3	2	2	3	3	2	2	3	2	3	2	2	1	2	3	2	3	2	2	2	3	3	2	1	2	2	3	3	2	3	2	3	3	2	2	3	2	3	2	2	2
1	4	1	1	4	4	1	3	2	3	3	2	3	2	2	2	2	2	3	3	2	2	2	2	1	3	2	2	3	3	2	2	1	2	3	1	1	2	2	2	2	3	2	2	2	2	2	1	2	1
2	6	2	1	4	4	1	2	2	2	3	2	2	3	3	2	3	2	2	2	2	2	2	2	2	3	2	1	2	2	3	2	2	2	3	2	2	2	2	2	3	3	2	2	3	2	2	2	2	1
2	5	1	1	3	3	1	2	2	3	2	2	2	2	2	1	2	2	1	2	3	1	2	2	1	3	2	1	2	1	1	2	1	1	2	2	2	2	2	2	2	2	2	2	2	2	2	2	2	2
1	5	2	1	4	3	1	2	1	3	2	2	2	2	2	2	2	1	3	2	2	2	3	2	2	3	2	2	2	3	3	2	1	1	2	3	2	3	2	2	3	2	3	2	2	2	3	2	2	2
2	4	1	1	1	1	1	2	1	2	2	2	2	2	2	1	1	1	1	2	1	1	1	1	2	1	1	1	1	2	3	2	1	2	1	2	1	2	1	2	2	2	2	1	2	1	2	3	2	1
2	3	1	999	999	999	2	2	3	4	2	3	3	2	2	3	3	2	2	2	2	2	2	3	2	3	3	3	3	4	2	3	3	3	2	2	3	3	3	2	3	3	2	2	3	3	2	2	2	2
2	3	2	999	999	999	2	3	2	3	2	3	3	2	4	4	2	4	2	3	1	4	2	2	1	1	1	3	2	1	2	2	3	2	2	1	2	3	4	2	2	2	3	2	2	1	2	3	2	3
2	4	1	1	4	4	2	4	2	2	3	2	3	3	2	2	3	2	2	2	2	2	3	2	2	2	2	2	1	2	2	2	2	2	3	2	2	2	2	2	3	3	2	2	3	2	2	2	2	2
2	6	2	1	4	4	2	4	3	3	2	3	2	3	2	3	4	3	3	2	1	2	2	2	4	2	2	2	3	2	2	1	2	2	2	2	3	3	2	2	4	3	4	2	2	2	2	2	2	2
1	5	1	1	3	3	2	3	2	3	2	2	3	2	2	2	2	2	3	2	3	2	2	3	3	3	3	1	3	3	2	3	1	3	3	3	2	2	1	2	3	3	3	2	1	1	3	1	2	1
1	6	1	1	2	2	2	4	1	1	1	1	1	1	1	1	1	1	1	1	2	1	1	1	2	1	2	1	1	1	3	1	1	999	3	2	2	2	2	2	3	3	3	2	3	2	3	3	2	3
1	6	2	1	2	2	2	3	2	3	3	4	4	3	2	3	2	2	3	2	2	2	3	2	3	3	3	3	2	3	3	2	2	2	2	2	2	2	2	2	2	2	2	3	2	2	3	2	2	2
2	3	2	999	999	999	3	2	1	3	2	1	2	2	4	2	2	1	3	2	2	1	1	3	1	3	2	2	3	3	2	3	2	3	2	2	1	2	3	2	2	1	3	1	1	2	3	2	2	1
1	5	1	1	4	4	3	3	2	2	2	2	3	3	1	2	2	2	2	1	1	1	3	2	3	3	2	2	2	2	3	2	1	2	3	2	1	1	1	2	3	3	2	2	1	1	1	1	2	1
2	4	2	1	4	4	3	2	2	2	2	2	2	2	2	2	2	2	2	2	2	2	2	3	2	2	2	2	2	2	2	3	2	2	2	2	2	2	3	2	2	2	2	1	2	2	2	2	2	1
1	5	1	1	4	4	3	1	1	2	2	1	2	2	1	1	1	1	2	3	1	1	1	1	1	2	1	1	1	1	1	1	1	1	1	2	3	3	2	2	3	2	2	1	3	3	3	2	2	2
1	6	2	1	3	3	3	2	2	3	2	4	3	1	2	3	2	2	1	2	3	3	4	2	1	1	2	2	3	2	2	3	2	3	2	2	2	3	3	2	3	2	1	2	2	2	2	2	2	3
1	3	1	999	999	999	4	2	2	2	2	2	3	2	2	2	2	2	3	2	2	1	2	2	2	2	2	2	2	2	2	2	1	2	2	2	2	2	2	2	2	2	2	1	1	1	2	1	2	1
1	3	1	999	999	999	5	2	2	4	2	2	3	2	2	2	2	2	3	2	3	2	2	3	1	3	2	2	2	2	2	2	2	2	3	1	1	2	1	2	3	2	2	2	1	1	2	2	2	1
1	4	1	1	4	3	5	3	3	3	3	2	2	3	2	1	1	3	3	3	2	1	2	3	3	3	3	1	3	2	2	3	1	3	1	2	3	3	3	2	2	2	2	1	1	3	3	3	2	1
2	3	1	999	999	999	1	3	3	3	3	3	3	3	2	2	2	2	2	2	3	2	2	2	2	3	2	2	2	2	2	2	2	2	2	2	2	3	2	1	3	3	2	2	2	2	2	2	2	2
1	4	2	1	3	3	1	1	2	3	3	1	2	4	2	2	2	2	3	1	1	2	2	1	3	2	2	1	1	3	1	1	3	2	1	1	1	1	1	1	1	3	3	1	1	1	3	2	2	1
1	6	2	1	2	1	2	999	2	2	2	1	3	4	2	1	2	2	1	2	2	1	3	2	1	2	2	1	2	2	3	2	1	2	2	1	2	2	2	1	1	3	1	1	2	2	1	2	2	1
1	5	2	1	4	4	3	1	2	4	2	1	1	2	1	1	1	1	1	1	1	1	3	1	1	4	1	1	1	2	1	1	1	1	3	3	4	4	3	1	2	3	2	1	2	2	3	2	2	1
2	6	1	1	3	3	3	2	1	1	1	1	2	3	1	1	2	1	2	1	2	1	2	2	1	2	2	1	2	2	3	2	1	1	2	2	2	2	1	1	2	2	2	2	2	1	2	2	2	1
1	4	1	1	4	4	4	2	2	3	2	1	2	3	2	1	2	2	3	2	3	1	3	2	1	3	3	1	2	2	2	2	1	1	2	1	1	2	2	1	2	3	2	1	2	2	2	2	2	1
2	5	1	1	4	4	4	2	2	3	2	1	2	3	2	1	2	1	2	2	2	1	3	2	2	3	2	1	1	2	3	1	1	1	1	1	1	2	1	1	3	3	2	1	2	1	1	2	2	1
2	6	1	1	4	4	5	2	2	2	1	1	2	2	2	1	1	1	1	1	2	1	2	2	1	2	2	1	2	2	2	2	1	1	2	2	1	2	1	1	2	3	2	1	1	1	2	1	2	1
2	3	2	999	999	999	1	3	4	3	4	4	3	2	3	4	3	2	3	3	999	3	3	2	4	3	2	2	3	4	3	3	2	3	3	3	3	3	3	3	3	4	3	3	4	2	2	1	1	1
2	3	1	999	999	999	2	2	2	2	2	2	2	2	2	2	2	1	1	1	2	2	2	2	2	2	2	1	2	2	1	999	1	1	2	3	1	3	1	3	3	2	2	1	3	1	4	1	1	1
2	6	2	1	999	999	3	3	2	4	2	3	4	3	3	3	4	3	3	2	2	2	1	1	1	4	1	3	1	2	2	1	1	1	2	3	1	3	2	3	3	2	1	3	4	1	3	1	1	3
1	4	1	1	999	999	2	1	3	3	2	2	3	2	1	2	3	2	3	2	1	2	3	3	1	3	3	2	2	3	2	2	1	2	3	2	2	3	2	2	3	1	1	1	3	1	2	2	1	2
1	6	2	1	4	4	3	2	1	2	1	1	3	2	2	1	1	1	2	1	1	1	1	2	1	3	2	2	2	1	2	1	1	1	1	3	1	1	1	2	3	2	1	2	1	1	1	1	1	2
2	4	1	1	4	4	3	1	1	1	1	1	2	2	1	1	2	1	2	1	1	1	2	1	2	2	1	1	2	2	3	1	1	1	2	2	3	2	2	1	2	4	3	1	2	2	2	2	1	1
2	3	1	999	999	999	4	3	2	3	1	1	3	2	1	1	2	1	3	1	2	1	4	3	2	4	2	1	1	3	2	2	1	1	1	3	1	3	2	1	1	2	3	1	1	1	3	1	1	1
2	6	2	1	4	4	5	1	1	1	1	1	1	3	1	1	1	1	1	3	1	4	1	1	1	1	1	1	1	1	1	1	1	1	1	1	1	1	2	1	2	2	2	1	2	2	1	3	1	1
1	6	1	1	4	3	3	2	2	3	2	3	2	3	2	3	2	3	2	2	3	3	2	3	3	3	3	3	2	3	3	2	3	3	2	2	999	2	2	3	3	3	2	2	2	3	2	2	999	3
1	3	2	999	999	999	2	2	3	3	3	3	3	2	2	2	3	3	2	2	3	2	2	2	2	3	3	2	2	3	2	2	1	2	3	2	4	4	4	3	3	3	2	3	3	3	3	3	4	3
1	5	1	1	4	4	3	2	2	3	2	3	2	2	1	2	3	2	3	2	3	2	2	2	1	3	2	1	3	2	1	1	2	1	1	1	2	3	2	2	3	2	1	1	1	2	1	2	4	2
2	3	2	999	999	999	2	1	1	3	1	2	3	1	1	2	3	1	1	3	3	2	1	3	1	1	1	1	1	1	2	2	2	1	2	3	2	3	2	4	3	3	3	3	3	2	3	3	3	3
1	6	1	1	3	3	3	2	1	2	1	3	1	3	2	3	2	1	3	1	2	2	3	3	999	3	2	1	2	2	2	3	3	1	4	3	1	2	1	4	3	4	3	3	1	1	2	1	3	3
2	6	1	1	4	4	4	2	1	2	2	4	2	2	1	3	2	1	2	2	3	3	2	2	2	2	2	2	2	3	2	2	3	2	2	2	2	2	2	4	2	2	2	3	2	2	2	1	3	3
1	4	2	1	4	4	1	3	1	4	2	2	4	2	4	2	4	2	3	2	3	2	4	2	1	3	3	2	2	3	3	3	1	1	4	3	4	3	2	3	4	3	3	3	3	2	3	2	3	2
1	3	1	999	999	999	2	3	3	3	2	3	3	3	2	2	3	2	2	1	1	1	3	2	1	3	2	1	2	2	1	2	1	1	2	3	3	3	3	3	3	3	3	2	3	2	2	2	3	2
1	3	2	999	999	999	2	3	1	2	1	1	2	3	3	3	3	2	3	1	2	2	3	3	2	2	3	3	3	3	3	2	1	1	3	2	2	3	2	3	3	3	3	3	3	2	3	3	3	2
1	4	2	1	999	999	2	3	2	2	2	3	2	2	2	3	2	2	2	2	2	3	2	2	1	2	2	2	2	3	1	2	2	2	2	2	2	2	3	3	2	1	2	2	3	2	2	2	3	4
1	6	2	1	4	4	2	2	2	3	2	2	3	2	3	1	3	2	3	2	3	1	2	2	2	2	2	1	2	2	2	2	1	2	3	2	2	3	2	3	3	2	2	2	2	2	3	2	3	2
1	5	1	1	3	4	2	3	1	3	1	3	3	3	2	3	3	1	3	1	3	2	2	3	2	3	2	1	2	1	3	1	1	3	3	3	1	2	1	3	3	3	1	1	2	1	3	1	3	2
1	4	1	1	4	4	2	1	3	3	3	4	1	2	2	3	2	3	3	2	1	1	1	2	1	2	3	1	2	2	2	2	1	1	2	1	2	3	3	3	3	1	2	3	3	3	2	3	3	1
1	5	1	1	4	4	2	3	1	3	2	3	3	2	2	3	3	1	3	2	2	3	2	2	2	2	2	2	2	2	2	3	2	2	3	2	1	3	2	3	3	2	2	3	2	1	3	1	3	2
2	5	2	1	1	3	2	3	3	3	3	3	2	2	3	3	3	2	2	3	3	3	2	3	2	3	3	3	2	2	3	3	3	3	3	2	3	3	3	3	3	2	2	3	2	2	2	2	3	2
2	5	1	1	3	3	2	3	1	3	2	3	3	3	3	2	3	1	2	1	3	3	3	2	1	3	2	2	2	999	3	3	2	2	3	2	4	2	1	3	3	3	2	2	4	1	2	1	3	2
2	5	1	1	4	3	2	2	1	2	1	1	2	3	2	1	2	1	1	1	2	1	3	1	1	3	1	1	2	1	3	2	1	1	2	2	2	3	2	3	3	3	2	3	3	2	3	2	3	2
1	4	1	1	2	2	2	3	2	3	2	3	3	2	2	2	2	2	3	2	3	2	2	2	1	3	3	2	2	3	2	2	2	2	3	2	2	3	2	3	2	2	2	2	2	2	3	2	3	2
1	4	1	1	1	1	2	3	2	3	2	3	3	3	3	3	2	2	2	2	2	2	2	2	1	3	3	3	2	2	2	2	2	2	2	2	2	3	2	3	3	2	2	3	3	2	3	2	3	3
1	3	1	999	999	999	3	2	1	3	3	3	2	2	2	2	2	2	2	2	4	2	2	3	2	3	3	2	3	2	2	3	2	2	2	2	2	3	2	3	3	3	2	3	2	2	2	2	3	2
1	5	1	1	2	2	4	3	2	2	2	3	3	3	2	2	3	2	2	2	3	3	3	2	2	2	2	2	2	2	3	2	2	2	3	3	2	2	2	3	3	3	2	2	3	2	2	2	3	2
2	3	1	999	999	999	999	3	1	2	3	2	4	3	2	3	4	4	3	4	2	1	2	3	2	1	2	3	4	4	3	3	2	2	1	2	3	2	3	3	2	3	2	3	2	3	2	3	3	3
2	5	1	1	3	2	1	2	2	3	2	2	2	2	2	2	2	2	2	2	2	3	2	2	2	2	2	2	2	2	2	2	2	2	2	2	3	2	2	2	2	2	2	2	2	2	2	2	3	2
2	3	1	999	999	999	2	2	2	1	2	2	3	2	1	2	2	2	2	2	2	1	3	2	2	1	2	1	2	2	2	2	1	2	1	2	2	2	2	2	3	2	2	2	2	2	2	2	3	2
2	3	2	999	999	999	2	2	1	3	2	2	1	1	2	2	1	1	1	1	4	1	1	2	1	3	2	2	2	2	2	2	1	2	2	1	2	3	2	2	2	2	2	2	1	1	1	1	3	2
2	3	2	999	999	999	2	2	1	2	1	2	2	3	2	2	2	1	2	1	2	2	2	1	1	2	2	1	1	2	3	2	1	1	2	2	1	3	2	2	2	3	2	2	2	1	2	2	3	2
1	6	2	1	999	999	2	1	1	2	1	3	2	1	1	1	1	1	3	1	1	1	2	2	1	2	1	1	1	1	1	2	1	1	1	2	2	3	2	2	3	2	2	1	1	1	3	2	3	2
1	6	2	1	3	4	2	2	2	3	2	2	2	2	2	2	2	2	3	2	2	2	2	2	2	3	2	2	2	3	2	2	2	2	2	3	2	2	2	2	2	2	3	3	3	3	3	3	3	2
2	5	1	1	4	4	2	3	2	3	2	2	2	2	2	2	2	2	3	2	3	2	3	2	2	3	2	1	2	3	2	2	2	2	3	2	2	3	2	2	3	2	2	2	3	2	2	2	3	2
1	6	1	1	4	4	2	1	1	1	1	1	2	2	1	1	1	1	1	1	1	1	1	1	1	1	1	1	1	1	1	1	1	1	1	2	2	2	2	2	2	2	2	2	2	2	3	3	3	3
1	4	2	1	4	4	2	2	2	3	2	2	2	2	3	2	2	2	3	2	2	2	2	3	2	3	3	2	2	3	2	2	2	2	2	2	3	3	2	2	2	2	2	1	2	3	3	2	3	1
1	6	2	1	4	4	2	3	3	4	3	3	3	2	4	3	1	2	4	2	3	2	2	1	1	2	3	2	1	3	2	3	2	2	4	2	2	2	2	2	2	1	2	2	2	1	3	1	3	1
1	4	2	1	3	3	2	3	2	3	2	2	3	3	2	2	3	2	3	2	3	2	1	2	2	3	3	2	3	3	3	3	2	2	3	3	3	3	3	2	3	3	3	3	2	2	3	2	3	2
1	5	2	1	4	3	2	3	1	3	2	3	4	2	2	2	2	2	3	999	2	3	3	2	2	3	3	2	2	3	2	2	2	2	2	2	1	2	2	2	3	2	2	1	1	2	2	2	3	1
1	6	2	1	4	3	2	1	2	3	999	2	3	2	3	2	2	2	3	999	3	2	2	3	2	3	3	1	2	3	3	3	1	999	2	2	2	2	2	2	2	2	2	2	2	2	2	2	3	1
1	3	1	999	999	999	3	2	1	2	2	2	1	3	1	2	1	1	2	1	1	1	2	1	2	2	1	1	1	1	2	1	1	1	1	2	1	1	1	2	1	3	2	1	1	1	2	1	3	1
1	3	1	999	999	999	3	2	3	3	2	2	3	3	2	1	2	2	2	2	3	1	2	2	1	3	2	1	1	1	2	1	1	1	1	2	3	2	2	2	3	3	2	1	1	2	1	1	3	1
2	3	1	999	999	999	3	2	2	2	2	2	3	2	2	2	3	2	2	2	3	2	2	2	2	3	2	2	3	3	2	3	1	2	2	2	2	999	2	2	3	3	2	2	2	2	2	2	3	2
2	3	1	999	999	999	3	2	1	3	2	2	3	3	2	3	3	1	3	2	2	2	2	2	3	3	3	2	2	3	2	2	2	2	3	2	1	2	2	2	2	3	2	2	2	1	2	1	3	1
2	4	1	1	4	4	3	4	1	3	1	3	2	4	3	3	3	2	2	1	2	2	2	4	2	3	2	1	2	2	3	4	1	2	2	3	4	3	2	2	3	3	2	2	4	2	2	2	3	2
2	4	2	1	4	4	3	3	3	2	2	3	3	2	2	2	2	3	2	2	2	2	2	2	2	3	2	2	2	2	999	2	2	2	2	2	3	3	2	2	2	2	2	2	2	2	3	3	3	2
1	5	2	1	4	4	3	2	2	2	2	1	3	2	2	1	4	2	4	2	4	1	2	2	2	3	2	2	3	2	2	2	2	2	3	3	2	2	2	2	3	2	2	2	3	2	3	2	3	2
2	6	2	1	3	3	3	3	1	2	2	2	3	3	1	3	2	1	2	2	1	2	2	1	1	1	2	1	1	1	1	1	1	1	1	2	2	3	2	2	3	2	2	1	2	1	3	2	3	2
2	6	1	1	4	3	3	2	1	3	1	1	2	3	3	1	3	1	2	1	2	1	3	2	1	2	1	1	2	2	2	1	1	2	2	2	1	1	3	2	2	3	999	2	3	2	2	2	3	1
1	6	2	1	4	3	3	1	2	1	2	2	3	2	1	1	1	1	1	999	2	1	2	2	1	2	1	1	1	1	1	1	1	1	1	2	2	2	2	2	2	2	1	1	2	1	1	4	3	2
2	3	2	999	999	999	4	4	2	4	1	2	4	2	3	2	3	1	3	1	3	2	2	2	1	4	1	2	3	3	2	1	2	1	4	3	2	3	2	2	4	2	2	1	3	2	3	1	3	2
2	3	1	999	999	999	5	3	2	2	2	2	3	3	2	2	2	2	2	2	3	2	2	2	2	3	2	2	2	2	2	2	2	2	3	2	2	3	2	2	2	3	2	2	3	3	2	2	3	2
2	3	1	999	999	999	5	2	1	2	2	2	2	3	2	2	2	2	2	1	2	2	3	3	2	2	2	2	2	2	2	3	2	3	2	2	1	1	1	2	3	3	3	2	2	1	1	2	3	1
1	4	1	1	4	4	5	2	2	2	2	2	2	2	2	2	1	2	3	2	2	3	2	2	2	2	2	2	3	2	2	2	2	3	1	1	2	2	2	2	2	2	2	1	2	2	2	2	3	2
1	4	2	1	4	4	5	2	2	2	1	2	2	1	1	1	2	1	3	2	2	1	1	2	1	3	1	1	1	2	1	1	1	1	2	2	1	3	2	2	3	2	2	1	3	1	3	1	3	1
1	6	1	1	4	4	6	2	2	4	3	2	3	2	3	2	1	2	2	2	3	2	2	3	1	3	3	2	3	3	2	3	2	2	2	2	2	3	2	2	3	2	2	2	2	2	3	2	3	1
2	5	2	1	2	2	1	3	2	3	2	2	3	2	2	2	2	2	2	2	2	2	2	2	2	2	2	2	1	3	3	2	2	2	3	3	3	2	3	1	3	2	2	2	2	1	3	3	3	2
1	5	1	2	4	4	2	3	2	3	2	2	2	2	2	1	3	2	3	2	2	1	3	2	2	3	3	1	3	3	2	2	1	2	2	2	3	2	2	1	2	2	2	1	2	2	2	2	3	1
1	4	2	1	2	3	2	2	1	2	2	2	2	2	1	1	1	1	2	3	3	1	2	3	1	2	1	1	2	1	2	1	1	1	1	2	1	1	2	1	3	2	1	1	1	2	1	1	3	1
1	5	1	1	4	4	3	2	2	3	2	2	3	3	3	2	2	2	3	2	2	1	2	2	2	2	2	1	2	2	2	2	1	2	3	2	2	2	2	1	2	3	2	1	3	1	2	2	3	1
2	6	2	1	4	4	3	2	1	2	2	2	2	2	1	1	2	1	2	1	2	1	2	2	1	2	1	1	2	2	2	2	1	1	2	3	2	2	2	1	2	2	2	1	2	2	2	2	3	1
2	6	1	1	4	3	3	2	2	3	2	2	2	2	2	2	3	2	2	2	2	2	3	3	2	3	2	2	3	2	2	2	2	2	2	2	1	2	1	1	2	2	2	1	3	1	1	1	3	1
2	5	2	1	4	3	3	4	1	2	2	2	3	3	3	3	3	1	2	1	4	2	3	3	2	3	2	1	2	3	2	3	2	2	4	2	1	2	1	1	3	2	2	1	2	1	2	1	3	1
2	3	1	999	999	999	5	2	2	4	3	2	2	2	1	1	2	2	3	2	3	1	2	1	1	4	2	1	2	4	1	1	1	1	2	2	3	4	2	1	2	2	2	1	2	2	2	2	3	1
1	4	1	1	4	4	1	1	2	3	1	2	3	1	3	1	1	1	1	1	1	1	2	1	1	2	1	1	2	2	2	2	1	1	1	2	2	3	2	3	1	3	2	1	2	1	2	2	2	2
1	3	1	999	999	999	2	3	3	3	3	3	3	2	4	3	2	4	2	4	3	2	3	2	1	3	3	2	3	3	2	3	1	3	2	2	3	3	2	3	3	2	2	2	2	2	3	2	2	2
2	4	1	2	3	4	2	4	4	4	4	4	4	1	2	4	2	3	4	3	4	4	4	4	4	4	4	4	4	999	1	4	4	4	4	2	2	3	2	3	3	1	2	2	2	1	1	1	2	2
2	6	1	1	4	4	2	999	1	2	1	3	2	3	2	3	2	1	2	1	2	3	2	2	2	3	1	3	2	3	2	3	3	2	2	2	3	2	1	3	3	3	3	2	1	2	2	1	2	2
2	4	1	1	4	3	2	3	1	2	2	1	1	2	1	1	2	2	1	2	2	1	2	2	1	2	2	1	2	1	2	2	1	2	1	3	4	3	4	3	2	3	3	3	2	3	4	3	2	1
1	4	1	1	1	1	2	2	2	2	2	3	2	2	2	3	2	2	2	2	2	2	2	2	2	2	2	3	2	2	2	2	2	2	2	2	2	2	2	3	3	2	2	3	2	2	2	3	2	3
1	3	2	999	999	999	3	3	2	3	2	1	2	2	2	1	2	1	2	2	3	1	3	2	1	2	2	1	2	2	3	2	1	2	3	2	2	2	2	3	3	2	3	2	2	2	2	2	2	2
2	6	2	1	2	2	3	2	2	3	2	2	2	2	1	1	1	1	1	1	1	1	1	1	1	2	1	1	1	2	2	2	1	1	1	3	2	3	2	3	2	2	3	2	2	2	2	2	2	2
1	6	1	1	1	1	3	3	3	4	3	3	2	1	1	3	2	2	4	3	2	2	2	2	2	3	2	2	3	3	2	3	2	3	2	3	2	3	2	3	3	3	2	2	2	1	4	2	2	2
1	3	1	999	999	999	1	3	3	4	2	3	3	3	2	3	2	2	2	2	2	2	2	2	2	3	2	2	2	3	3	2	2	2	2	2	2	3	2	2	3	2	2	2	2	2	2	2	2	1
2	3	1	999	999	999	1	2	2	2	2	2	2	2	2	2	1	1	2	2	2	1	1	2	2	2	2	1	2	2	2	2	1	2	1	2	2	3	2	2	1	2	2	2	2	2	2	2	2	2
1	3	2	999	999	999	1	2	2	2	1	1	1	1	1	1	2	1	1	1	1	1	1	2	1	2	1	1	1	1	1	1	1	1	1	2	2	1	2	2	2	1	2	1	2	1	2	2	2	1
2	5	1	1	999	999	1	2	3	4	3	3	4	2	3	2	2	2	2	2	4	2	3	3	1	3	4	1	3	4	1	3	2	2	4	2	2	2	2	2	2	1	2	2	2	2	2	2	2	2
1	5	1	1	4	4	1	3	2	2	2	1	1	3	2	1	2	2	2	2	1	1	1	2	1	2	1	1	1	2	2	2	1	2	1	2	2	2	1	2	1	2	1	1	1	1	2	1	2	1
2	6	1	1	3	4	1	2	2	3	2	2	1	2	2	2	2	2	2	2	2	2	2	2	2	3	2	2	2	3	2	2	2	2	2	2	2	2	2	2	1	2	2	2	2	1	2	2	2	1
2	5	1	1	4	4	1	2	2	4	2	2	3	2	2	1	1	1	2	1	3	1	2	3	1	3	2	1	3	3	2	3	1	2	2	3	1	2	2	2	3	2	2	1	1	1	1	1	2	1
1	5	2	1	4	4	1	3	1	2	2	2	3	3	2	2	2	1	2	2	2	2	2	2	2	2	2	1	2	2	3	2	2	2	2	2	2	2	2	2	3	3	2	2	3	2	3	2	2	2
1	6	2	1	4	4	1	2	1	2	1	1	2	3	2	1	2	1	1	1	2	1	1	2	1	3	1	1	2	2	3	2	1	2	3	2	2	2	2	2	2	2	2	2	2	2	2	2	2	2
1	4	1	1	3	3	1	1	3	2	3	2	2	2	2	2	2	3	3	3	3	3	3	3	3	2	2	2	2	2	2	2	2	2	2	2	2	2	2	2	2	2	2	2	2	2	3	2	2	2
1	5	1	1	3	3	1	3	3	2	2	1	2	1	2	1	2	3	3	2	2	2	3	1	4	2	2	3	2	1	3	2	1	2	3	2	4	3	2	2	3	2	2	2	3	2	2	1	2	1
2	6	1	1	3	3	1	2	3	3	2	2	2	3	2	2	2	2	3	2	2	2	2	2	2	2	2	2	2	2	2	2	2	2	2	3	2	2	2	2	2	2	2	2	2	2	2	2	2	2
1	4	2	1	3	3	1	3	2	3	2	2	3	3	2	1	1	2	1	2	3	4	999	2	1	3	2	1	1	2	3	2	1	3	2	2	2	3	2	2	3	3	2	1	1	1	2	1	2	1
1	4	1	1	2	2	1	2	2	3	2	2	2	3	3	3	2	3	1	3	1	2	4	2	4	3	2	1	2	1	3	2	1	2	2	2	1	2	1	2	2	2	1	2	2	2	3	3	2	2
1	5	1	1	1	1	1	3	1	1	1	1	1	1	1	1	1	1	1	1	1	1	1	1	1	1	1	1	1	1	1	1	1	1	1	2	2	2	2	2	2	2	2	2	2	2	2	2	2	2
2	3	1	999	999	999	2	2	3	1	2	3	2	1	2	1	2	2	1	2	1	2	1	2	1	1	2	1	1	1	1	1	1	2	1	2	2	1	2	2	2	1	2	2	2	2	2	2	2	2
1	3	1	999	999	999	2	3	1	3	3	1	2	1	2	1	2	1	2	1	2	1	2	2	1	2	2	1	2	2	2	2	2	2	2	2	2	3	2	2	2	2	2	2	2	2	3	2	2	2
1	3	1	999	999	999	2	3	2	3	2	1	2	2	2	2	3	2	2	2	3	1	1	2	1	3	2	1	2	3	2	2	1	2	4	2	2	2	2	2	2	2	2	1	2	2	2	2	2	1
2	3	1	999	999	999	2	2	2	2	2	2	2	2	2	2	2	1	2	1	2	1	2	2	2	2	2	2	2	3	2	2	1	2	2	2	1	2	2	2	2	2	2	2	2	2	2	2	2	1
1	3	1	999	999	999	2	3	1	2	1	1	2	3	1	1	1	1	2	1	2	1	2	1	1	2	1	1	1	1	3	1	1	1	1	3	1	2	1	2	2	3	1	1	2	1	2	1	2	1
1	3	2	999	999	999	2	2	1	2	2	2	2	4	2	1	1	1	1	1	2	1	2	1	1	2	2	1	1	1	2	1	1	1	1	1	2	2	2	2	2	2	2	2	2	1	2	1	2	2
2	3	2	999	999	999	2	2	3	2	2	1	2	2	2	2	3	2	3	2	2	1	3	2	1	3	3	2	2	3	1	2	1	2	4	2	2	3	2	2	2	2	2	2	3	2	3	2	2	2
2	3	2	999	999	999	2	2	2	2	2	2	2	2	2	2	2	2	2	2	3	2	2	2	2	2	2	2	2	2	2	2	2	2	2	2	2	2	1	2	2	3	2	2	2	2	2	2	2	2
1	3	2	999	999	999	2	2	2	2	1	1	1	1	1	1	2	1	1	999	1	1	1	2	1	2	1	1	1	1	1	1	1	1	1	2	2	1	2	2	2	1	2	1	2	1	2	2	2	1
2	3	2	999	999	999	2	3	2	3	1	2	2	2	3	3	2	2	2	1	2	1	1	2	1	2	2	1	2	2	2	2	1	2	2	2	3	2	999	2	1	3	2	4	3	1	999	999	2	1
2	3	2	999	999	999	2	4	1	2	1	2	1	1	1	2	1	1	2	1	1	1	2	1	1	3	1	1	1	1	1	1	1	1	2	3	2	2	1	2	2	4	2	1	2	1	2	2	2	2
1	4	1	1	999	999	2	2	2	2	2	2	2	2	2	2	2	2	2	2	2	2	2	2	2	2	2	2	2	2	2	2	1	1	2	2	2	2	2	2	3	2	2	2	3	2	2	2	2	2
1	6	1	1	3	4	2	2	2	2	2	2	2	2	2	2	1	2	2	2	2	1	2	2	2	2	2	1	2	2	2	2	1	2	2	2	2	2	2	2	2	2	3	1	1	2	2	2	2	1
2	6	1	1	3	4	2	2	2	3	3	2	2	2	2	3	2	2	2	2	3	3	2	3	2	2	2	2	2	2	2	3	999	3	2	2	2	3	2	2	2	3	2	2	2	2	2	3	2	2
1	6	1	1	3	4	2	2	2	3	2	3	2	2	2	3	2	2	2	2	2	2	2	2	2	3	2	3	2	3	2	2	2	2	2	2	3	2	2	2	2	2	2	2	1	2	2	2	2	2
2	4	2	1	3	4	2	2	2	3	2	2	2	2	2	2	2	2	2	2	3	2	2	2	2	3	2	1	2	2	2	2	1	2	2	2	2	2	2	2	2	2	2	2	2	2	2	2	2	2
2	4	2	1	3	4	2	2	2	3	2	2	2	2	2	2	2	2	2	2	3	2	2	2	2	3	2	1	2	2	2	2	1	2	2	2	2	2	2	2	2	2	2	2	2	2	2	3	2	2
1	4	1	2	3	4	2	3	3	4	2	2	3	2	2	2	2	2	3	2	2	1	3	2	2	3	2	2	2	3	2	2	2	2	3	2	2	2	2	2	2	3	2	1	2	2	2	2	2	2
1	4	1	1	4	4	2	2	1	2	1	1	1	1	2	1	1	1	1	1	2	1	2	1	1	1	1	1	1	1	1	1	1	1	2	2	2	2	1	2	2	2	2	1	1	1	1	1	2	1
2	5	1	1	4	4	2	3	2	2	1	3	3	3	1	2	2	1	2	2	2	2	2	2	2	3	2	2	2	2	3	2	1	1	3	2	2	2	2	2	2	3	2	2	2	2	2	2	2	2
2	6	1	1	4	4	2	1	2	2	2	2	2	2	2	2	999	2	2	1	1	2	1	1	1	1	1	1	1	1	1	1	1	1	1	2	3	2	2	2	2	2	2	2	2	2	2	2	2	2
2	6	1	1	4	4	2	2	1	2	1	1	2	1	1	1	2	1	2	1	2	1	1	1	1	1	1	1	2	1	1	1	1	2	2	3	2	3	2	2	3	4	2	2	3	2	2	2	2	1
2	5	2	1	4	4	2	2	1	2	1	3	1	2	1	2	1	1	1	1	1	1	2	1	1	1	1	1	1	1	1	1	1	1	1	2	1	2	1	2	1	2	1	1	1	1	1	1	2	1
2	5	2	1	4	4	2	999	1	2	1	2	1	1	1	2	1	1	2	1	1	1	2	1	1	3	1	1	1	1	1	1	1	1	2	3	2	2	1	2	2	4	2	1	2	1	2	2	2	2
1	4	1	1	2	3	2	2	1	3	2	3	3	2	3	3	3	1	3	4	2	2	3	2	1	3	2	2	2	3	2	2	1	2	3	2	2	3	1	2	2	1	2	2	2	1	2	1	2	1
1	4	1	1	2	3	2	3	2	3	2	2	3	3	3	3	3	2	2	2	2	2	2	2	2	2	2	2	2	2	2	3	2	2	2	2	2	2	2	2	2	2	2	2	2	2	2	2	2	1
2	6	1	1	2	3	2	2	2	2	2	2	3	3	2	2	2	2	2	2	2	2	3	2	2	2	2	2	2	2	3	2	2	2	2	2	1	2	1	2	2	2	2	2	2	2	2	2	2	2
1	4	2	1	2	3	2	3	1	3	2	3	4	2	4	4	4	1	4	2	4	2	4	3	1	2	2	2	3	3	2	3	2	4	3	2	2	3	2	2	2	2	2	2	2	2	2	2	2	2
1	5	1	1	3	3	2	2	3	3	3	3	3	3	3	3	3	2	2	2	2	3	2	2	3	3	2	3	2	3	3	3	3	3	2	3	2	3	2	2	3	3	3	1	2	2	2	2	2	1
2	6	1	1	3	3	2	2	2	2	2	1	1	2	2	1	2	2	1	2	1	1	1	2	1	2	2	1	1	1	2	2	1	1	1	1	1	2	2	2	2	3	3	2	1	2	2	3	2	2
2	6	1	1	3	3	2	2	2	2	2	2	2	2	2	2	2	2	2	3	3	2	2	3	2	3	3	3	3	3	2	3	3	3	3	2	2	2	2	2	2	2	2	2	2	2	2	2	2	2
1	6	2	1	3	3	2	3	2	2	2	2	2	2	2	2	2	2	2	2	2	2	2	2	2	2	2	2	2	2	2	2	2	2	2	2	2	2	2	2	2	3	2	2	2	2	2	2	2	2
1	6	2	1	3	3	2	2	2	4	2	1	1	3	2	1	1	2	3	2	1	1	1	1	2	4	3	1	2	3	2	2	1	2	1	2	2	2	2	2	2	2	2	2	2	2	2	2	2	2
2	5	2	1	4	3	2	999	1	2	1	3	3	2	2	2	4	1	3	1	2	3	3	2	1	3	1	2	2	3	3	2	2	2	3	1	2	2	2	2	3	2	2	2	2	2	2	2	2	2
2	6	2	1	4	3	2	3	3	2	2	2	3	2	2	2	2	2	2	2	2	2	2	2	2	2	2	2	2	2	2	2	2	2	2	3	2	2	3	2	3	3	2	2	2	3	2	3	2	2
1	4	2	1	4	3	2	3	2	3	2	2	3	3	2	1	2	2	2	2	1	1	2	2	1	3	2	1	2	3	2	1	1	2	2	2	2	3	2	2	3	2	1	1	1	3	2	2	2	1
1	6	1	1	999	3	2	3	2	3	2	3	3	2	2	3	2	2	3	2	2	3	3	2	3	3	3	3	3	3	2	3	3	3	3	2	2	3	2	2	3	2	2	2	2	2	2	2	2	2
1	5	2	1	2	2	2	2	2	3	2	2	2	3	3	1	2	1	2	1	2	2	2	2	2	3	2	2	2	3	3	2	1	2	2	2	2	3	2	2	3	2	2	1	2	2	1	2	2	1
1	5	2	1	2	2	2	2	2	2	1	2	2	2	2	2	2	2	2	2	2	1	2	2	1	2	2	1	2	2	3	2	2	2	2	2	4	3	2	2	2	2	2	2	1	2	1	2	2	1
1	4	2	1	3	2	2	1	1	2	2	2	3	3	2	2	2	2	2	2	2	2	3	2	2	2	2	1	2	2	2	2	1	2	1	2	2	2	2	2	2	2	2	2	2	2	2	2	2	2
1	4	1	1	1	1	2	3	2	2	2	2	3	2	2	2	2	2	2	2	2	2	1	2	2	2	1	2	2	2	2	2	2	2	2	1	3	2	2	2	2	3	2	2	1	2	2	2	2	2
1	3	1	999	999	999	3	3	3	3	2	2	3	2	3	2	3	2	2	2	2	2	3	2	1	2	2	2	2	3	2	3	1	2	3	2	4	3	2	2	2	2	2	2	2	2	2	2	2	2
1	3	1	999	999	999	3	2	1	4	1	1	3	2	2	1	2	1	2	1	2	1	3	2	1	4	1	1	1	2	3	2	1	2	2	2	1	3	1	2	3	2	2	2	1	1	1	1	2	1
2	3	2	999	999	999	3	2	2	3	3	2	3	2	2	1	2	2	3	2	2	2	3	2	2	3	3	2	2	2	2	2	1	1	2	2	2	3	2	2	2	3	2	2	2	2	2	2	2	1
2	3	2	999	999	999	3	2	3	2	2	2	3	3	2	2	2	2	3	1	2	2	2	2	2	2	2	1	2	3	2	2	2	2	2	2	2	2	2	2	3	3	2	2	2	2	2	2	2	2
2	3	2	999	999	999	3	3	2	3	2	2	2	2	2	1	2	1	2	1	3	1	3	2	1	3	2	1	2	2	2	3	1	2	3	3	2	3	2	2	3	2	2	1	3	2	2	2	2	1
1	5	2	1	999	999	3	2	2	3	2	2	3	2	2	1	1	1	2	1	2	1	2	3	1	2	1	1	2	1	1	2	1	1	1	2	1	2	2	2	1	2	2	1	2	2	1	1	2	1
1	5	2	1	4	4	3	2	3	3	3	3	3	2	2	2	2	2	2	2	3	3	2	1	1	3	3	2	2	3	2	2	1	2	3	2	2	2	2	2	2	2	2	2	2	2	2	2	2	2
2	4	1	1	4	4	3	2	2	2	2	3	3	2	2	2	2	2	2	2	2	2	3	2	2	2	2	2	2	2	2	2	1	2	3	3	2	2	2	2	3	2	2	2	2	2	2	2	2	2
2	6	1	1	4	4	3	2	2	2	2	2	3	2	2	2	1	1	1	1	1	2	2	2	1	2	2	2	2	2	2	2	1	1	1	2	2	2	2	2	2	2	2	2	2	2	2	3	2	2
2	6	1	1	3	4	3	2	1	1	1	2	2	2	2	2	2	2	2	2	2	2	2	2	2	2	2	2	2	2	2	2	2	2	2	2	2	2	2	2	2	2	2	2	2	2	2	2	2	2
1	4	1	2	3	4	3	2	2	2	2	2	3	1	2	2	1	2	1	2	3	1	2	2	1	2	3	1	2	3	2	2	1	2	3	3	2	2	1	2	2	3	2	1	2	1	1	1	2	1
2	4	1	1	4	4	3	2	2	3	2	2	2	3	2	1	1	1	2	1	2	1	1	1	2	3	1	1	2	3	3	2	1	2	1	2	1	2	2	2	2	2	2	2	2	2	2	2	2	1
2	4	1	1	4	4	3	2	2	2	2	2	2	2	2	2	2	2	2	2	2	2	2	2	1	2	2	2	2	2	2	2	1	2	2	2	1	2	1	2	2	2	2	2	1	1	1	1	2	1
1	4	1	1	4	4	3	2	2	3	999	1	3	3	999	2	1	2	3	2	2	1	2	3	2	3	2	1	2	3	2	2	1	1	2	2	2	2	2	2	3	2	2	1	1	2	3	2	2	2
1	6	1	1	4	4	3	3	2	3	2	3	4	2	1	2	3	1	2	2	2	2	3	2	2	3	2	1	2	2	3	2	2	2	2	2	2	2	2	2	3	3	2	2	2	2	2	2	2	2
1	6	1	1	4	4	3	2	1	3	1	3	3	2	2	2	1	1	3	1	2	2	2	2	1	3	1	2	2	2	2	1	1	1	1	2	1	2	2	2	2	2	2	2	3	2	2	2	2	2
2	6	1	1	4	4	3	3	1	2	1	2	2	1	2	1	2	1	1	1	2	1	1	1	1	1	1	1	1	1	1	1	1	1	1	2	1	1	1	2	2	2	2	1	1	1	1	1	2	1
1	4	2	1	4	4	3	2	2	3	2	2	2	2	2	2	2	2	2	2	2	2	2	2	1	2	1	1	1	2	2	1	1	1	2	2	2	2	2	2	2	2	2	2	2	2	2	2	2	2
2	4	2	1	4	4	3	4	1	3	2	3	3	1	2	3	2	1	2	1	1	2	2	3	1	2	2	2	3	3	1	3	2	1	3	4	2	3	2	2	3	2	2	3	2	2	2	2	2	2
1	6	2	1	4	4	3	2	2	3	2	2	3	2	2	2	2	1	2	1	3	1	2	2	1	2	2	1	2	3	2	2	1	2	1	2	2	3	2	2	3	2	2	2	2	2	2	2	2	2
2	6	1	1	4	3	3	3	1	3	2	2	3	2	2	2	3	2	3	2	2	1	2	2	1	3	2	1	2	3	2	2	1	2	2	3	2	3	2	2	3	2	2	2	2	1	2	1	2	2
2	5	2	1	4	3	3	3	2	3	2	1	3	3	2	1	2	3	3	2	1	1	3	2	3	4	3	2	3	2	3	2	1	1	1	3	2	3	3	2	3	2	3	2	2	3	2	3	2	1
2	6	1	1	3	2	3	3	1	999	3	2	2	2	2	2	2	1	2	2	3	1	1	2	2	2	2	1	1	1	2	1	1	1	1	2	1	2	2	2	3	2	2	2	2	1	2	1	2	1
1	6	1	1	3	2	3	2	2	3	2	2	2	2	2	2	1	2	2	2	1	1	2	2	1	2	2	2	2	2	2	2	2	2	2	2	2	2	2	2	2	2	2	2	1	2	2	2	2	2
2	3	2	999	999	999	4	3	1	3	1	3	2	3	2	1	1	1	3	1	2	1	1	1	1	3	1	1	1	2	2	1	1	1	1	2	1	2	1	2	3	3	2	1	1	1	3	1	2	1
2	6	1	1	3	4	4	2	2	3	2	3	3	3	3	2	2	2	3	2	2	2	3	3	3	3	3	2	3	3	3	3	2	3	2	2	2	3	2	2	3	4	2	2	2	2	2	2	2	2
2	5	2	1	3	4	4	3	2	2	2	2	2	2	2	2	2	2	2	2	2	2	2	2	2	2	2	2	2	2	2	2	2	2	2	2	1	2	1	2	2	2	2	2	2	1	2	1	2	1
2	4	1	1	4	4	4	2	1	3	2	2	3	2	2	2	3	1	2	1	3	1	1	3	1	2	2	1	2	2	2	2	1	1	2	1	1	2	1	2	2	2	2	1	1	1	1	1	2	1
2	4	2	1	4	4	4	3	2	3	2	1	3	2	2	1	3	1	2	1	3	1	3	1	2	3	2	1	2	3	2	2	1	1	3	2	2	3	2	2	2	3	2	2	3	1	1	1	2	1
1	5	2	1	4	4	4	2	2	2	2	1	2	2	2	2	2	2	2	2	2	2	2	2	2	2	2	2	2	2	2	2	2	2	2	2	1	2	2	2	3	3	2	2	2	2	2	2	2	2
2	5	2	1	4	4	4	3	3	3	2	2	2	2	2	2	2	2	2	2	2	1	2	2	1	3	1	1	1	1	2	2	1	1	2	2	2	2	2	2	2	2	2	2	2	2	2	2	2	2
2	6	2	1	4	4	4	2	1	2	2	2	3	2	2	1	2	2	2	2	2	2	2	2	2	2	3	2	2	2	2	2	2	2	2	3	2	2	2	2	3	2	2	1	2	2	2	2	2	2
2	5	1	1	3	3	4	3	3	4	2	3	2	1	2	2	1	3	3	2	1	1	3	2	2	4	3	3	2	4	1	2	2	2	2	2	3	3	2	2	2	3	2	2	1	2	2	2	2	1
1	6	1	1	3	3	4	2	1	2	1	2	2	2	2	1	1	1	1	1	1	1	3	2	1	2	2	1	2	1	2	2	1	2	1	2	1	2	2	2	2	2	2	2	1	1	1	1	2	1
1	4	1	1	4	3	4	1	2	2	2	2	2	2	2	2	2	2	2	2	2	2	2	3	2	2	2	2	1	1	2	2	1	2	1	2	2	2	2	2	2	3	2	2	2	2	2	2	2	2
2	4	2	1	4	2	4	2	1	1	1	2	3	3	2	2	1	1	1	1	1	1	2	3	1	2	1	1	1	1	4	3	2	2	1	3	2	2	2	2	3	2	2	2	2	2	2	3	2	1
2	3	1	999	999	999	5	2	1	3	2	1	3	3	2	1	3	1	3	1	3	1	2	3	1	3	1	1	2	3	3	1	1	1	3	2	3	2	2	2	2	2	2	2	2	3	2	2	2	2
1	3	1	999	999	999	5	2	2	2	2	2	3	2	2	2	2	2	3	2	2	2	2	3	2	3	2	2	2	2	2	3	2	2	2	2	1	2	2	2	2	2	2	2	2	1	1	1	2	1
1	5	1	1	3	3	5	2	1	2	2	2	2	2	2	2	2	1	2	1	2	2	2	2	2	2	2	1	2	2	2	1	2	1	2	2	2	2	1	2	2	2	2	1	2	1	2	1	2	2
1	6	1	1	4	4	6	2	1	2	2	2	2	3	2	2	2	2	2	2	1	1	2	2	2	2	2	2	2	2	2	2	1	1	2	2	1	2	1	2	2	2	1	1	2	1	2	1	2	1
2	6	1	1	4	4	6	3	1	3	1	2	2	2	2	2	2	1	2	1	2	2	2	2	1	3	2	1	1	3	2	1	1	2	2	3	1	1	1	2	2	2	1	2	2	1	1	1	2	2
2	4	1	1	4	4	6	2	2	3	2	2	3	2	2	2	3	2	3	2	3	2	2	2	2	3	2	2	2	2	1	2	2	1	2	2	1	2	2	2	3	2	2	2	2	2	3	2	2	2
1	6	2	1	4	3	6	2	1	2	1	2	3	3	2	1	3	1	2	1	3	1	1	2	1	1	2	1	3	1	3	2	1	1	1	2	1	2	1	2	4	3	3	2	4	1	1	1	2	1
2	5	1	1	1	1	6	999	2	2	2	1	2	2	2	2	2	1	2	2	2	2	2	2	2	2	2	2	2	2	2	2	2	2	2	2	1	2	2	2	2	2	2	2	2	1	2	2	2	2
2	3	1	999	999	999	999	3	3	2	2	2	2	2	2	2	2	2	2	2	2	2	2	2	2	2	2	1	2	2	2	2	1	3	2	2	2	2	2	2	2	2	2	2	2	2	2	2	2	3
2	3	2	999	999	999	999	999	1	2	2	2	999	2	1	2	1	1	2	1	2	1	1	1	1	2	1	2	999	1	1	2	1	2	1	2	2	2	2	2	2	2	2	2	2	2	2	2	2	2
2	3	1	999	999	999	1	3	1	1	1	1	1	1	1	1	1	1	1	1	1	1	1	1	1	1	1	1	1	1	1	1	1	1	1	1	2	2	1	1	1	3	2	2	2	2	2	1	2	1
2	6	1	1	3	4	1	2	2	2	1	1	2	2	2	1	2	1	2	1	1	1	2	1	2	2	2	1	2	2	2	2	1	1	1	2	2	2	2	1	2	2	2	1	2	2	2	1	2	1
1	5	1	1	1	3	1	1	1	2	2	1	1	1	2	1	1	2	2	2	2	1	2	1	1	2	2	1	2	1	1	1	1	2	1	3	2	2	2	1	2	2	1	1	1	2	2	2	2	1
2	4	2	1	999	3	1	2	3	2	2	1	2	3	2	1	3	2	2	2	2	1	1	1	2	2	2	1	2	3	4	2	1	2	3	2	2	2	2	1	2	3	2	1	3	2	1	2	2	1
2	6	1	2	999	2	1	999	1	2	2	1	1	2	2	1	1	1	1	1	2	2	999	2	1	2	1	1	999	2	1	2	1	1	2	2	1	1	1	1	1	1	1	1	1	1	1	1	2	1
2	3	1	999	999	999	2	3	2	2	1	1	2	1	1	2	3	1	3	1	2	1	1	1	1	2	2	2	1	2	3	2	1	1	2	2	1	2	2	1	3	2	2	1	1	1	1	1	2	1
2	3	2	999	999	999	2	2	1	3	1	1	2	2	1	2	3	1	3	1	2	1	3	2	1	2	1	1	1	3	2	3	1	1	2	2	2	2	2	1	2	2	1	1	1	1	2	1	2	1
1	3	2	999	999	999	2	3	2	3	2	1	3	4	2	2	3	2	3	1	2	1	3	3	2	3	2	1	2	3	4	2	1	1	4	3	2	3	1	1	3	4	2	1	2	2	3	1	2	1
1	5	2	1	3	4	2	2	2	1	1	1	1	3	3	1	1	2	1	4	1	1	1	1	1	1	1	1	1	1	2	3	1	1	1	1	2	1	1	1	1	3	3	1	1	1	1	2	2	1
2	4	1	1	4	4	2	2	2	2	2	2	2	2	2	2	1	1	2	2	2	1	2	2	2	2	2	1	2	2	2	2	1	1	2	1	1	1	2	1	1	2	2	1	1	1	2	1	2	1
2	4	1	1	4	4	2	2	2	1	2	1	2	2	1	1	1	1	1	1	2	1	1	1	1	1	1	1	1	1	1	1	1	1	1	2	3	1	1	1	1	1	1	1	2	2	1	3	2	1
2	6	1	1	4	4	2	2	1	3	2	2	1	2	1	2	2	2	3	2	2	2	2	2	2	3	2	2	2	2	2	2	2	2	3	1	1	2	1	1	1	1	1	1	1	1	2	1	2	1
1	6	1	1	4	4	2	2	2	2	2	1	2	2	2	1	2	2	2	2	2	1	2	2	1	2	1	2	2	2	2	2	1	2	1	2	3	2	2	1	2	2	2	1	2	2	2	2	2	1
1	4	2	1	4	4	2	2	2	2	2	1	2	2	2	2	2	2	2	2	2	2	2	2	2	2	2	2	2	2	2	2	2	2	2	2	1	1	1	1	2	2	2	2	2	2	2	2	2	2
2	5	2	1	3	3	2	2	1	2	1	2	2	3	1	1	2	1	1	2	2	2	3	2	2	2	1	1	2	2	2	2	1	1	2	2	1	1	1	1	1	3	2	2	2	1	1	1	2	2
2	6	2	1	4	3	2	2	2	2	2	1	2	3	3	1	2	2	2	2	3	1	2	1	1	2	1	1	1	3	3	2	1	2	2	2	1	2	2	1	2	2	2	1	2	2	2	2	2	1
2	6	1	1	2	2	2	2	2	2	2	2	1	3	1	2	2	2	3	2	2	2	2	2	2	2	2	2	2	2	2	2	2	2	2	3	1	1	1	1	1	1	2	1	1	1	1	1	2	1
1	5	2	1	4	2	2	2	1	1	1	1	2	2	1	2	1	1	1	1	1	1	2	1	1	1	1	1	1	1	1	1	1	1	1	2	1	3	1	1	2	2	1	1	2	1	1	2	2	1
1	3	1	999	999	999	3	3	2	2	2	2	2	2	2	2	2	2	2	2	3	2	2	3	2	2	2	1	2	2	2	2	1	2	2	2	2	3	3	1	2	2	3	1	2	2	2	2	2	1
1	3	1	999	999	999	3	2	2	3	2	2	2	3	2	1	1	2	2	2	2	1	2	3	2	3	2	1	1	2	3	2	1	1	2	2	2	3	2	1	2	2	2	1	2	2	2	2	2	1
1	5	1	2	4	999	3	2	2	3	2	2	3	2	2	1	2	2	2	2	2	1	3	2	1	2	2	1	2	3	2	2	1	2	2	2	2	3	1	1	2	2	2	2	2	2	2	3	2	1
2	6	1	1	4	4	3	2	2	3	3	2	2	1	2	1	3	2	2	1	3	1	2	2	1	3	2	1	2	2	2	1	1	2	2	1	1	2	1	1	2	2	2	1	1	1	1	1	2	1
1	4	1	1	4	4	3	3	2	3	2	1	3	2	2	1	2	2	3	2	3	1	2	2	2	3	3	2	2	3	2	2	1	2	2	2	1	2	2	1	2	2	2	1	2	2	1	2	2	1
1	4	2	1	4	4	3	2	2	3	2	2	2	3	3	2	2	2	2	2	3	1	2	2	2	3	2	1	2	3	2	2	1	2	3	2	1	2	2	1	3	3	2	1	2	2	2	3	2	1
2	6	2	1	4	4	3	2	2	3	2	2	1	3	2	1	1	1	2	1	1	2	3	2	1	1	1	1	1	2	3	2	1	1	1	1	2	2	2	1	3	3	3	2	2	3	2	3	2	1
1	4	1	1	999	4	3	3	2	3	2	2	3	2	1	1	2	2	3	2	1	2	3	3	2	3	2	2	3	3	2	2	2	2	1	2	2	2	1	1	2	2	1	1	1	2	1	1	2	1
1	6	2	1	3	3	3	2	2	2	2	2	3	2	2	2	2	1	2	2	2	2	2	3	1	2	2	2	2	2	2	2	2	2	2	2	2	2	3	1	2	2	2	1	2	2	2	2	2	1
1	6	2	1	4	3	3	2	2	3	2	2	2	2	2	2	2	3	2	2	3	2	2	999	2	3	2	2	2	2	2	2	2	2	2	2	2	3	2	1	2	2	1	2	2	1	2	2	2	1
1	6	1	1	4	2	3	2	1	2	1	1	2	2	1	1	1	1	1	1	1	1	1	1	1	2	2	1	1	2	1	1	1	1	1	2	2	2	2	1	2	2	2	2	1	2	1	1	2	1
1	4	1	1	4	4	4	2	2	2	2	1	2	2	1	1	2	2	2	2	1	1	2	2	1	2	2	2	2	2	2	2	1	2	2	2	2	2	2	1	2	2	2	1	2	2	2	2	2	1
1	5	1	1	4	4	4	2	1	2	1	2	2	2	1	1	1	1	2	1	1	1	2	2	1	2	1	1	1	2	2	1	1	1	1	2	1	2	1	1	2	2	2	1	1	1	2	1	2	1
1	3	2	999	999	999	999	2	2	3	2	1	2	3	2	1	1	2	2	2	2	1	1	2	1	3	3	1	2	2	3	2	1	2	2	2	3	3	3	1	2	3	2	1	1	2	1	3	2	1
1	3	1	999	999	999	2	2	2	2	2	3	2	3	2	2	1	2	3	2	2	3	2	2	2	2	2	2	2	2	2	2	3	2	2	2	2	2	2	4	3	2	2	2	1	2	3	2	1	3
1	4	2	1	4	4	1	2	3	3	3	3	3	4	3	2	3	2	2	2	2	3	3	3	3	3	3	3	2	2	2	2	2	3	2	3	2	3	3	3	3	2	3	2	2	2	2	2	1	2
2	3	1	999	999	999	2	2	2	3	2	3	3	2	2	2	3	2	3	2	3	2	2	2	3	3	2	2	999	2	2	2	2	2	2	3	3	3	3	3	3	2	2	2	2	2	1	1	1	2
2	4	1	1	4	4	2	2	2	2	2	2	2	3	1	1	1	1	1	1	1	1	3	1	1	3	2	1	2	4	2	2	2	1	1	2	1	2	2	3	2	2	1	1	1	2	2	1	1	1
2	6	1	1	4	4	2	2	2	3	1	3	3	3	3	2	1	1	1	3	1	2	2	3	1	3	2	2	2	3	2	3	2	2	1	2	1	2	1	3	1	2	2	2	1	1	2	1	1	1
2	4	1	1	3	3	2	2	2	3	2	2	2	3	2	2	2	1	3	1	3	2	2	2	2	2	2	2	2	2	2	3	1	1	2	2	1	2	2	3	2	2	2	1	1	1	2	1	1	2
2	4	2	1	3	3	2	3	2	2	1	2	1	1	1	2	1	1	1	1	1	1	2	2	1	1	1	1	2	2	1	1	1	1	1	2	2	3	2	3	4	3	1	1	2	1	1	1	1	1
2	3	2	999	999	999	3	2	3	3	2	2	3	2	2	2	2	2	2	2	2	2	2	2	2	3	2	2	2	2	2	2	2	2	3	2	1	3	2	3	2	2	2	2	3	1	2	1	1	1
1	5	1	1	999	999	3	2	2	3	2	2	3	2	2	2	2	1	2	1	1	2	2	2	1	2	1	2	2	2	2	2	1	1	2	2	3	2	3	3	2	2	2	2	2	2	2	2	1	2
1	5	1	1	4	4	3	2	1	3	2	2	3	2	2	2	2	2	2	2	2	2	2	2	1	3	2	2	2	2	2	2	2	1	1	2	1	1	2	3	3	2	1	2	1	1	1	1	1	2
2	4	2	1	4	4	3	3	2	3	2	3	3	3	2	3	3	2	3	2	2	2	3	2	2	3	2	2	2	2	3	3	2	2	2	3	1	3	2	3	3	3	2	2	3	3	2	2	1	2
1	5	2	1	3	4	4	2	1	3	2	4	3	4	3	2	4	4	3	1	4	2	4	4	2	3	3	3	3	4	3	3	2	3	4	2	1	2	2	3	3	4	2	3	2	3	2	4	1	2
1	4	1	2	3	4	1	2	2	3	3	3	2	2	3	2	2	2	2	2	2	3	2	3	2	3	2	2	2	3	3	3	3	3	2	2	2	3	1	2	3	3	2	2	2	2	2	2	1	2
2	4	1	1	4	4	1	1	1	1	1	1	1	1	1	1	999	1	1	1	1	1	1	1	1	1	1	1	1	1	1	1	1	1	1	2	1	1	2	2	2	2	1	2	1	1	1	3	1	2
1	4	1	1	4	4	1	2	1	2	1	1	1	2	1	1	2	1	3	1	1	1	2	2	1	2	1	1	2	1	1	1	1	1	1	2	2	2	2	2	2	2	2	1	2	1	1	1	1	1
1	6	1	1	3	3	1	3	1	2	1	1	1	2	1	2	3	2	4	1	2	1	1	3	1	3	2	1	2	2	2	2	1	1	3	1	1	1	1	2	3	2	2	1	1	1	2	1	1	1
1	5	1	2	4	3	1	2	2	2	2	3	2	3	2	2	3	2	2	2	2	1	3	1	1	2	2	1	1	2	2	2	1	1	1	1	1	2	2	2	2	2	1	1	1	2	1	1	1	1
1	6	2	1	4	3	1	2	1	2	2	2	2	1	1	1	2	1	2	1	2	1	2	3	2	3	2	2	2	2	2	2	2	2	2	1	1	2	1	2	1	2	2	2	2	2	2	1	1	1
1	3	2	999	999	999	2	3	1	3	2	3	3	2	2	3	2	2	3	2	2	2	2	2	1	3	2	2	2	2	2	2	1	2	2	2	1	2	2	2	2	1	2	2	1	1	1	1	1	1
1	6	1	1	999	999	2	2	1	2	1	3	2	2	2	3	1	1	2	1	3	2	3	2	1	2	2	3	2	2	2	2	2	2	2	2	1	2	1	2	3	2	2	2	1	1	1	1	1	1
1	4	2	1	999	999	2	3	2	3	2	1	1	4	2	1	2	1	2	2	1	1	1	2	1	3	2	1	1	3	3	2	1	2	4	3	1	2	1	2	4	3	2	2	1	1	2	1	1	1
2	6	2	1	3	4	2	2	1	2	1	1	2	3	1	1	1	1	2	1	1	1	2	2	1	3	1	2	2	3	2	2	1	1	1	2	1	3	1	2	1	2	1	2	1	2	1	1	1	2
1	5	1	1	4	3	2	2	1	3	2	3	3	2	2	2	2	1	3	2	2	2	2	3	2	3	2	2	3	2	2	3	2	2	2	2	1	2	2	2	3	3	2	2	1	1	1	1	1	1
1	6	1	1	4	3	2	3	3	1	1	1	2	2	4	2	1	2	1	2	4	2	2	4	1	2	3	1	2	1	2	4	1	4	1	2	2	3	3	2	2	3	3	2	2	2	1	2	1	1
1	6	1	1	3	4	3	3	2	3	3	2	2	2	2	2	1	2	2	1	2	2	2	2	1	3	2	3	3	2	2	2	1	2	2	2	2	2	2	2	2	1	1	2	1	1	1	1	1	2
2	4	1	1	4	4	3	2	2	2	2	2	2	3	2	2	2	1	2	2	1	1	2	2	1	3	3	2	2	2	3	2	1	2	1	2	2	3	2	2	1	2	2	2	2	2	2	2	1	1
1	5	1	1	4	4	3	999	1	2	1	1	1	2	1	1	1	1	1	1	1	1	1	1	1	2	1	1	1	1	1	1	1	1	1	1	1	2	1	2	3	2	1	1	1	1	1	1	1	1
2	5	1	1	4	4	3	3	2	2	2	1	2	2	2	1	2	1	2	2	2	1	2	1	1	1	2	1	2	2	1	1	1	2	2	1	1	2	1	2	1	1	2	1	1	1	1	1	1	1
2	6	1	1	4	4	3	2	2	3	2	1	3	2	2	2	3	2	3	2	3	1	3	2	1	3	2	1	2	1	2	2	1	2	3	2	2	1	2	2	3	3	2	2	3	2	1	2	1	1
1	4	2	1	4	4	3	1	1	4	1	1	1	1	1	1	1	1	1	1	2	1	2	1	1	3	2	1	1	2	1	1	1	1	3	1	1	2	2	2	1	1	2	1	1	1	1	1	1	1
2	5	2	1	4	4	3	3	1	2	1	2	2	2	2	2	2	1	2	1	1	2	3	2	1	2	2	2	1	2	2	1	2	1	1	2	1	2	1	2	2	3	1	1	1	1	2	1	1	2
1	3	1	999	999	999	4	2	1	3	1	1	2	2	2	1	1	1	2	2	1	1	2	2	1	3	3	1	2	2	1	2	1	1	1	1	1	1	2	2	2	2	2	1	1	1	1	1	1	1
2	4	1	1	4	4	4	2	2	2	2	2	1	2	2	1	1	2	1	2	1	1	2	2	1	1	2	1	2	2	2	2	1	2	1	1	2	1	1	2	2	2	1	2	1	2	1	2	1	2
2	5	1	2	4	4	4	2	1	3	2	1	2	3	2	1	2	2	2	2	2	1	2	2	2	3	2	1	2	2	2	2	1	2	2	2	1	2	1	2	3	2	2	2	2	1	2	1	1	1
1	5	2	1	3	3	4	3	3	2	2	2	3	2	3	1	1	1	1	2	2	2	3	2	999	999	999	2	3	999	2	3	999	3	4	2	2	2	2	2	3	2	2	2	3	1	1	2	1	1
1	6	1	1	3	1	4	2	1	2	2	2	2	1	2	2	2	1	2	1	2	1	1	1	2	2	2	2	2	2	2	1	2	1	1	2	1	3	2	2	3	2	2	2	2	1	2	1	1	1
1	4	1	1	999	1	4	2	1	2	3	3	1	3	2	2	1	2	1	2	1	1	3	2	2	2	2	1	2	2	3	2	1	2	1	2	2	2	2	2	1	2	2	2	1	2	1	2	1	1
2	6	2	1	4	4	5	3	2	3	2	1	1	3	2	1	1	2	2	2	2	1	2	2	1	3	2	1	2	2	2	2	1	1	2	2	1	2	1	2	3	2	1	2	2	3	2	1	1	1
2	4	1	1	4	4	1	3	3	3	3	2	3	2	3	2	2	2	2	2	1	2	2	2	2	2	2	2	3	3	2	3	1	2	2	2	2	2	2	1	1	2	2	1	1	2	2	1	1	1
2	5	2	1	4	4	1	2	1	1	1	1	2	3	1	1	1	2	1	1	1	1	2	4	1	2	2	1	1	1	2	1	1	2	2	2	1	1	1	1	2	3	1	1	1	1	1	1	1	1
1	6	1	1	3	3	1	2	2	3	2	2	2	2	1	2	2	1	2	2	2	1	2	1	1	2	2	1	1	2	2	1	1	2	1	2	1	2	2	1	2	2	2	2	1	1	2	2	1	1
1	6	1	1	3	2	1	999	1	2	1	1	1	1	1	1	1	1	1	1	1	1	1	1	1	2	1	1	1	1	2	1	1	1	1	1	1	2	1	1	3	2	1	1	2	1	2	1	1	1
2	3	1	999	999	999	2	2	2	2	1	2	2	2	1	1	2	1	2	1	2	1	1	1	1	2	2	1	2	2	2	1	1	1	2	2	2	2	1	1	1	2	2	1	2	1	1	1	1	1
1	3	2	999	999	999	2	1	1	3	2	1	2	2	1	1	1	1	1	1	2	1	2	1	1	3	1	1	3	2	2	2	1	1	1	1	2	2	2	1	1	3	1	1	1	2	2	1	1	1
1	3	2	999	999	999	2	3	1	2	2	1	2	2	2	1	1	1	2	1	1	1	1	1	1	2	1	1	1	1	1	1	1	1	1	2	1	2	1	1	2	1	2	1	1	1	2	1	1	1
2	4	2	1	999	999	2	3	2	3	2	2	2	3	2	2	2	2	2	2	2	1	2	2	1	2	2	1	1	2	2	2	1	2	2	2	2	2	2	1	2	3	2	1	1	2	2	2	1	1
1	4	1	1	4	4	2	2	2	3	2	3	3	2	2	2	2	1	3	1	1	1	3	2	1	1	1	1	1	2	2	1	1	1	1	4	1	2	1	1	3	3	2	1	1	2	3	2	1	2
2	4	1	1	3	4	2	3	1	2	1	2	2	2	2	1	1	2	1	1	1	1	1	1	1	2	1	1	2	2	2	1	1	1	2	2	1	2	1	1	1	1	1	1	1	1	1	1	1	1
2	5	1	1	4	4	2	2	1	2	1	1	1	1	2	1	2	1	1	1	1	1	2	1	1	1	1	1	2	2	1	2	1	1	2	2	2	2	2	1	1	2	2	1	2	2	1	1	1	1
1	6	1	1	4	4	2	1	1	2	1	1	2	2	2	1	1	1	1	1	1	1	3	1	1	2	1	1	1	1	1	1	1	1	2	2	1	2	1	1	1	2	2	1	1	1	1	1	1	1
1	4	1	2	999	4	2	2	2	3	2	1	2	1	1	1	1	1	1	2	1	1	1	2	1	2	2	1	2	1	2	999	1	1	1	2	2	2	2	1	1	1	2	1	1	2	1	2	1	1
2	4	2	1	1	2	2	2	1	2	2	3	2	1	2	2	2	1	2	1	2	1	1	1	1	2	1	1	1	1	2	1	1	1	2	1	2	2	1	1	2	2	2	1	2	1	1	1	1	1
2	4	2	1	2	2	2	1	1	1	1	1	1	1	2	1	1	2	1	1	1	1	1	1	1	1	1	2	2	2	2	1	1	2	1	1	1	1	2	1	1	2	2	1	1	1	1	1	1	1
2	5	2	1	3	2	2	3	2	3	2	1	2	2	3	2	3	2	2	2	2	1	2	3	2	2	1	1	1	2	2	2	1	2	1	2	1	2	2	1	2	2	2	1	1	2	2	1	1	2
2	5	1	1	1	1	2	3	999	2	2	2	3	3	2	2	2	2	3	2	1	1	1	1	2	1	2	1	2	2	2	2	1	1	1	2	1	1	2	1	2	2	3	1	2	1	2	1	1	1
2	3	1	999	999	999	3	2	2	3	1	1	2	3	2	1	2	3	3	2	1	1	2	1	3	3	2	1	2	2	2	2	1	1	3	3	1	2	1	1	2	2	1	1	2	1	2	1	1	1
1	3	2	999	999	999	3	2	2	2	2	2	2	2	2	2	2	2	2	2	1	2	2	2	1	2	2	2	2	2	2	1	1	1	2	2	2	2	2	1	2	1	2	1	1	2	2	2	1	1
2	6	2	1	999	999	3	2	2	2	2	1	1	2	1	1	2	1	2	1	2	1	2	1	1	2	2	1	1	1	2	1	1	1	1	1	2	2	1	1	1	1	1	1	1	1	1	1	1	1
2	4	2	1	1	4	3	2	2	2	2	2	2	2	999	1	3	1	1	1	2	1	2	1	1	1	1	1	1	1	2	2	1	1	1	2	2	2	2	1	2	3	1	1	2	1	1	1	1	1
2	6	1	1	4	4	3	2	2	2	2	1	2	3	2	1	1	2	2	2	2	1	1	1	2	2	1	1	1	2	2	2	1	1	1	1	2	1	2	1	1	2	2	1	1	1	1	2	1	1
2	6	1	1	4	4	3	2	3	3	3	2	3	3	2	2	2	2	2	2	2	1	2	3	1	3	3	2	3	2	3	3	1	2	2	2	2	2	1	1	2	3	2	1	1	1	1	1	1	1
1	5	2	1	4	4	3	2	2	3	2	2	3	2	2	2	3	3	3	2	2	1	2	2	2	3	3	1	2	3	2	2	2	2	2	2	2	2	1	1	2	2	2	2	1	1	2	2	1	1
1	5	1	1	4	4	3	2	1	2	2	2	3	3	2	2	2	2	3	2	2	2	2	2	1	3	2	1	3	3	2	2	1	2	1	2	1	2	2	1	2	2	1	1	1	1	2	1	1	1
2	6	1	1	3	3	3	3	2	2	1	1	2	3	1	1	2	2	1	1	2	1	2	2	1	2	1	1	2	3	2	2	1	2	2	2	2	2	1	1	2	3	3	1	1	1	1	1	1	1
2	5	1	1	1	1	3	2	1	3	2	2	2	3	2	2	2	1	3	2	2	1	3	2	2	3	2	2	2	3	2	2	1	2	2	2	1	1	2	1	2	2	2	1	2	1	2	2	1	2
1	6	1	1	4	4	4	1	2	3	2	2	2	3	2	2	1	2	2	2	2	1	1	2	2	3	2	1	2	2	3	2	1	2	1	2	1	3	2	1	2	3	2	1	1	1	1	1	1	1
2	3	1	999	999	999	5	2	2	2	1	2	1	1	2	1	1	3	1	1	1	1	2	2	1	2	1	1	1	2	2	2	1	2	1	2	2	1	1	1	1	3	1	1	1	2	1	1	1	1
2	6	2	1	4	3	6	1	1	2	2	1	1	1	2	1	2	1	1	1	1	1	4	1	1	3	3	1	2	3	1	2	1	1	1	2	1	1	2	1	2	2	1	1	2	1	1	1	1	1
1	6	1	1	3	2	6	2	2	2	2	2	2	2	1	1	2	1	1	1	1	1	2	1	1	1	1	1	1	1	2	2	1	2	2	1	1	1	1	1	1	3	2	1	2	1	2	1	1	1
1	5	2	1	2	1	2	2	2	1	2	1	3	4	3	1	2	2	2	2	2	1	2	2	1	1	2	1	1	1	3	2	1	2	1	3	2	1	2	1	3	3	2	1	2	1	1	2	999	1
1	6	1	2	2	4	1	1	2	3	2	3	3	3	2	2	3	2	3	2	3	3	3	3	3	3	3	3	3	3	3	3	2	2	2	3	2	1	3	2	4	2	1	1	1	2	4	1	4	2
1	5	2	1	2	1	3	1	1	2	1	2	1	2	1	1	1	1	1	1	2	1	1	1	1	2	1	1	1	1	1	1	1	1	1	3	4	3	3	2	4	2	2	1	1	1	4	999	4	2
1	3	2	999	999	999	2	3	1	3	1	1	4	1	1	1	1	1	1	1	4	1	1	3	1	3	4	4	4	4	1	1	1	1	1	2	1	3	2	1	3	1	1	1	4	1	1	1	4	1
2	4	1	1	4	4	3	1	1	3	1	1	3	1	1	1	2	1	2	1	4	1	2	3	1	3	2	1	2	2	1	2	1	3	3	1	1	2	1	1	2	1	1	1	2	1	2	1	4	1
2	4	2	1	4	4	6	3	1	1	1	1	1	1	1	1	1	1	1	1	1	1	1	1	1	1	1	1	1	1	1	1	1	1	1	1	1	1	1	1	1	1	1	2	1	2	2	1	4	1
2	5	1	1	4	4	1	2	1	2	2	3	2	2	2	2	3	1	2	1	3	2	1	2	1	1	1	1	2	1	2	1	2	1	1	2	4	3	1	3	3	3	1	3	2	1	2	1	3	2
1	5	1	1	4	4	2	2	1	3	2	3	3	1	1	2	3	1	3	1	1	1	2	2	1	3	3	1	2	1	1	1	1	1	3	2	2	3	2	3	3	2	2	2	3	2	3	1	3	2
2	5	2	1	4	4	2	2	1	2	1	2	2	2	2	1	1	1	1	1	2	1	2	1	3	1	1	1	2	2	1	1	1	1	1	2	2	1	2	3	2	4	1	2	4	1	1	1	3	1
2	6	1	1	4	3	2	2	1	2	1	3	2	3	1	2	2	1	2	1	2	3	2	1	1	2	1	2	2	2	3	1	2	1	2	2	1	1	2	3	3	3	2	2	1	1	1	1	3	1
2	4	1	1	4	3	3	3	3	3	3	2	3	3	2	2	3	2	4	2	2	1	3	2	2	2	2	1	2	2	2	2	1	2	2	3	2	2	1	3	3	4	2	1	2	2	1	1	3	2
1	3	1	999	999	999	2	2	1	3	2	4	3	3	3	4	3	2	3	1	3	4	3	2	1	3	2	3	2	3	3	2	3	3	2	2	1	2	1	2	1	3	2	2	2	2	3	2	3	2
2	3	1	999	999	999	2	3	2	3	2	3	4	999	3	3	4	2	2	2	4	2	3	3	1	2	2	2	2	4	2	3	2	3	4	4	2	1	2	2	3	3	2	1	4	2	3	2	3	2
2	4	1	1	4	3	2	2	1	2	1	2	2	3	2	2	2	1	1	1	2	1	1	1	1	2	1	1	1	1	3	1	1	1	2	2	1	2	1	2	3	3	1	1	1	1	1	1	3	1
2	4	2	1	4	4	5	4	1	4	2	2	3	3	2	2	3	2	3	2	4	1	2	2	1	4	2	2	2	3	2	2	1	1	3	3	1	3	2	2	3	2	1	1	3	1	2	1	3	1
2	4	1	2	999	4	2	2	2	2	2	1	2	2	1	1	1	2	1	1	2	1	2	2	1	3	2	1	2	2	2	2	1	2	2	2	2	2	2	1	2	3	2	1	2	1	1	1	3	1
1	3	2	999	999	999	3	2	3	2	1	2	1	3	2	1	1	1	2	2	2	1	3	1	1	3	2	1	1	1	1	2	1	1	2	4	1	1	1	1	3	2	1	1	1	1	2	1	3	1
2	4	1	1	999	4	3	3	1	3	1	2	3	3	2	2	3	1	2	1	3	1	2	1	1	3	1	1	1	1	2	1	1	1	2	2	1	3	1	1	3	3	2	1	2	1	2	1	3	1
2	6	1	1	3	3	3	2	2	1	2	2	2	2	1	1	3	1	2	1	2	2	2	1	1	2	2	1	1	2	2	1	1	2	2	2	2	2	1	1	2	2	2	1	2	1	1	1	3	1
2	3	1	999	999	999	4	4	2	2	1	1	4	2	1	1	4	1	1	1	4	1	4	1	1	4	2	1	1	1	2	1	1	1	4	3	1	3	1	1	3	2	1	1	3	1	1	1	3	1
2	6	1	1	4	4	5	2	2	3	2	2	3	2	2	1	2	1	2	1	2	1	2	2	3	3	2	2	2	2	2	2	1	2	2	3	2	2	2	1	2	2	2	1	1	1	1	1	3	1
1	6	1	1	4	4	1	4	2	3	2	3	3	3	2	2	3	2	2	2	1	1	2	2	2	3	2	1	1	3	3	2	1	2	3	2	2	3	2	3	3	3	2	2	2	2	2	3	2	2
1	6	1	1	4	3	2	2	2	2	2	2	3	1	2	2	3	2	2	1	3	1	2	1	1	3	1	1	1	1	1	1	1	2	2	3	1	2	1	3	2	3	1	1	2	1	1	1	2	2
1	4	2	1	2	2	3	2	1	2	2	2	3	2	2	1	1	1	1	1	2	1	2	2	1	2	2	1	1	2	2	2	1	1	1	2	2	3	2	3	1	1	999	1	1	1	1	1	2	1
2	6	2	1	3	3	1	2	2	2	1	2	2	2	1	1	1	1	1	1	1	1	1	1	1	1	1	1	1	1	1	1	1	1	1	2	1	1	999	2	2	2	2	1	1	1	1	1	2	1
1	6	2	1	3	1	1	999	3	3	3	3	3	3	3	3	3	3	3	3	3	3	3	3	3	3	3	3	3	3	3	3	3	3	3	1	2	2	2	2	3	3	3	1	1	1	1	1	2	1
1	3	1	999	999	999	2	2	2	2	2	2	2	2	1	1	1	1	2	1	2	1	2	2	1	2	2	1	2	2	1	1	1	1	2	1	1	2	1	2	1	1	1	2	1	1	2	1	2	1
2	3	1	999	999	999	2	3	2	3	1	2	2	3	2	2	3	1	2	1	2	1	2	1	1	3	2	2	2	2	3	2	1	2	2	2	1	2	1	2	1	2	1	2	2	1	1	1	2	1
1	3	1	999	999	999	2	2	1	4	2	3	3	1	1	2	3	1	3	1	4	2	4	2	1	4	1	1	2	2	2	1	2	1	4	2	1	3	2	2	3	2	1	1	2	1	3	1	2	1
1	3	1	999	999	999	2	1	2	2	2	2	2	3	2	1	1	2	1	2	1	1	1	2	2	2	2	1	2	2	2	2	1	1	1	2	2	2	2	2	2	2	2	1	1	1	2	1	2	1
1	3	2	999	999	999	2	2	1	3	2	2	2	1	2	2	1	2	2	2	2	2	2	2	1	3	2	2	2	2	2	2	2	2	2	2	2	2	1	2	3	1	2	2	2	1	2	1	2	1
1	3	2	999	999	999	2	2	2	3	2	2	2	3	2	2	2	2	2	2	2	1	3	2	2	2	2	2	2	2	2	2	2	2	2	3	2	1	1	2	2	2	1	1	1	1	1	1	2	1
2	4	1	1	4	4	2	3	1	1	1	2	1	1	3	2	1	1	2	1	1	1	2	2	1	2	1	1	1	2	2	1	1	2	1	2	1	1	1	2	2	3	2	2	2	1	1	1	2	2
2	6	2	1	4	4	2	2	2	2	2	2	2	2	2	1	1	1	1	1	2	1	2	2	1	1	1	1	1	2	2	2	1	1	1	2	1	2	1	2	2	3	1	2	2	1	2	1	2	1
1	4	1	1	3	4	2	2	2	2	2	2	2	2	2	1	2	2	2	2	1	1	2	2	2	2	1	1	1	2	2	1	2	1	999	2	2	2	2	2	1	2	2	1	1	2	2	2	2	1
1	4	2	1	2	3	2	3	1	2	1	2	2	2	1	1	1	1	1	1	2	1	1	2	1	2	1	1	1	2	2	1	1	2	1	2	1	2	1	2	2	1	2	1	2	1	1	1	2	1
1	5	1	2	3	3	2	2	2	2	2	1	1	1	1	1	1	1	1	1	1	1	1	2	1	1	1	1	1	1	3	1	1	1	1	2	2	2	2	2	2	2	2	3	2	2	2	2	2	2
1	4	1	1	4	3	2	3	1	3	1	2	3	2	1	1	3	1	1	1	1	1	2	2	1	3	1	2	2	3	2	1	1	1	1	3	1	3	2	2	3	2	3	2	3	2	2	1	2	2
1	6	2	1	4	3	2	1	2	3	2	2	3	2	2	2	1	1	2	1	1	1	3	2	1	3	1	1	3	3	2	1	1	1	2	2	1	3	1	2	3	3	2	2	1	1	2	1	2	1
2	5	1	1	3	2	2	3	1	3	1	2	2	2	2	2	2	1	3	1	2	2	2	2	1	3	1	1	3	2	2	2	1	1	2	3	1	2	1	2	2	2	2	1	2	1	1	1	2	1
2	3	1	999	999	999	3	2	2	2	2	2	2	2	2	2	2	2	2	2	2	1	2	2	2	2	2	1	2	2	2	2	1	1	1	3	2	1	1	2	2	2	1	1	1	1	1	1	2	1
2	3	2	999	999	999	3	2	1	2	1	2	2	2	1	1	1	1	2	1	1	1	1	1	1	2	1	1	1	1	2	1	1	1	1	2	1	2	1	2	2	2	2	1	1	1	1	1	2	1
1	3	2	999	999	999	3	3	3	3	3	2	2	2	2	2	1	2	1	2	2	2	2	2	2	3	3	2	2	2	2	2	1	2	1	2	2	2	2	2	1	2	2	1	2	2	2	2	2	1
2	3	2	999	999	999	3	3	4	2	2	2	2	3	2	2	2	1	2	1	2	2	2	2	1	2	2	2	2	2	2	1	1	1	2	3	1	2	1	2	3	2	2	2	3	1	2	1	2	1
2	5	1	1	4	4	3	999	1	2	1	2	3	4	2	2	2	1	3	1	2	2	2	2	2	3	1	1	2	2	3	1	1	2	2	2	1	2	2	2	2	4	2	2	3	1	3	1	2	2
1	5	1	1	4	4	3	3	1	2	1	2	2	2	2	2	2	1	2	1	1	1	2	2	1	1	2	1	2	2	2	1	1	1	1	2	1	2	1	2	2	2	1	1	1	2	2	1	2	1
2	6	1	1	2	4	3	4	1	2	2	2	2	4	1	2	2	1	2	2	2	1	2	2	1	3	2	1	1	2	3	1	1	1	2	4	2	2	2	2	2	4	2	1	2	1	1	1	2	1
2	5	1	1	4	4	3	2	2	1	1	1	2	2	1	1	1	1	1	1	1	1	2	1	1	1	1	1	1	1	1	1	1	1	1	2	1	1	1	2	1	3	1	1	1	1	1	1	2	1
2	5	2	1	4	4	3	2	1	2	1	2	3	2	1	2	1	1	1	1	1	1	1	1	1	3	1	2	1	1	2	1	1	1	1	1	1	2	1	2	2	3	1	2	1	1	1	1	2	1
2	6	2	1	4	4	3	2	2	2	2	2	2	2	2	3	2	2	3	2	2	2	2	2	2	2	2	1	2	2	2	2	2	2	2	2	2	2	2	2	2	2	2	2	2	2	2	2	2	1
1	5	2	1	3	3	3	3	2	3	2	2	3	3	2	2	2	2	2	2	2	2	2	2	2	2	2	2	2	2	2	2	2	2	3	2	3	2	2	2	3	3	1	1	2	1	2	1	2	1
2	6	1	1	4	2	3	1	1	2	2	3	3	2	1	2	2	1	1	2	2	2	2	1	1	3	2	1	2	2	1	2	1	2	2	2	2	2	2	2	3	2	2	2	2	1	1	1	2	1
1	3	1	999	999	999	4	3	2	3	2	2	1	2	1	2	3	1	2	1	1	1	1	2	1	2	2	1	1	2	2	2	1	1	2	2	1	3	2	2	2	2	2	1	3	1	2	2	2	1
1	4	2	1	4	4	4	1	2	3	1	2	2	4	2	2	2	1	1	1	2	2	3	2	1	2	2	1	1	2	3	2	1	2	2	2	1	1	1	2	2	4	2	1	1	1	1	1	2	1
2	6	2	1	4	4	4	999	1	2	1	3	2	2	1	2	2	1	2	1	2	2	2	2	1	2	1	2	1	2	2	2	2	1	2	1	1	1	1	2	2	2	1	2	2	1	1	1	2	1
2	4	1	2	4	4	4	3	1	3	2	2	3	2	1	2	3	2	3	1	2	2	2	2	2	3	2	2	1	2	2	2	2	2	3	2	1	3	2	2	3	2	1	2	3	1	2	1	2	1
1	5	2	1	4	3	4	3	2	3	2	3	3	2	2	2	2	2	999	2	2	2	1	2	1	2	2	1	2	1	2	2	1	2	1	2	2	2	2	2	2	2	2	1	2	2	1	2	2	2
2	3	1	999	999	999	5	3	3	3	4	2	2	2	2	2	3	3	4	2	3	1	4	2	2	4	2	2	3	3	2	2	2	2	3	2	2	3	2	2	3	2	2	1	1	2	3	2	2	1
1	5	1	1	999	999	6	3	2	3	2	2	3	2	2	2	3	2	3	2	3	2	3	2	2	2	2	2	2	3	2	2	1	2	4	4	1	2	2	2	2	2	2	2	2	2	3	2	2	1
2	3	1	999	999	999	999	2	2	2	2	2	2	4	1	1	999	1	999	1	999	1	999	1	1	2	1	1	1	2	3	1	1	1	2	2	1	2	2	2	2	3	2	2	2	1	1	1	2	1
2	3	2	999	999	999	999	1	1	2	3	3	2	3	2	2	2	1	3	2	2	1	2	2	1	2	2	1	2	2	2	2	1	2	2	1	1	2	2	2	2	2	1	1	2	2	2	1	2	1
2	4	1	1	3	4	1	3	1	2	1	1	3	2	1	1	2	1	1	1	1	1	1	1	1	2	1	1	1	2	2	1	1	1	2	3	1	2	2	1	2	2	1	1	1	1	1	1	2	1
2	5	1	1	4	3	1	2	1	2	1	2	2	1	2	2	1	1	2	1	1	2	1	2	1	2	1	2	2	1	2	2	1	1	1	2	2	999	3	1	2	2	2	1	1	1	1	1	2	1
1	5	2	1	2	1	1	2	4	3	3	3	3	3	2	2	1	999	2	2	3	1	1	2	1	1	2	3	2	2	2	2	1	1	1	2	2	2	1	1	2	1	2	2	3	2	1	2	2	2
2	3	2	999	999	999	2	3	1	2	1	1	1	1	1	1	1	1	1	4	2	1	1	1	1	1	2	1	1	1	1	1	1	1	1	2	4	1	1	1	2	1	1	1	1	2	2	3	2	1
1	3	2	999	999	999	2	1	2	2	2	1	1	4	2	1	1	1	2	1	2	1	2	2	1	2	1	1	2	2	2	1	1	2	1	2	2	2	2	1	1	4	2	1	1	2	3	2	2	1
2	4	1	1	999	999	2	2	1	2	1	2	4	2	1	1	2	1	3	1	4	2	4	3	1	2	1	1	2	3	3	1	1	1	3	2	1	2	1	1	2	2	2	2	2	1	1	3	2	1
2	4	1	1	999	999	2	4	1	2	1	2	2	2	2	2	3	1	1	1	3	2	3	2	2	2	2	1	3	1	3	2	1	2	1	2	1	1	1	1	1	2	1	2	2	1	1	1	2	1
2	4	1	1	4	4	2	1	1	1	1	1	1	1	1	1	1	1	1	1	1	1	1	1	1	1	1	1	1	1	1	1	1	1	1	1	1	1	1	1	1	1	1	1	1	1	1	1	2	1
1	4	2	1	4	4	2	3	2	4	2	2	3	2	1	1	3	2	3	1	3	1	3	3	1	3	1	1	2	2	2	4	1	3	4	3	2	2	2	1	2	3	2	1	3	1	2	1	2	1
2	4	2	1	4	3	2	2	2	3	2	2	2	2	2	1	2	2	3	2	1	1	1	2	2	3	2	1	2	3	2	2	1	2	1	2	2	3	2	1	2	2	2	2	2	1	3	1	2	1
1	6	2	1	4	3	2	2	2	3	1	1	2	2	1	1	1	1	1	1	2	1	2	1	1	2	2	1	2	1	1	2	1	1	1	2	1	3	1	1	2	2	1	1	2	1	2	1	2	1
2	5	1	1	4	2	2	2	1	1	1	1	1	1	1	1	1	1	1	1	1	1	1	1	1	1	1	1	1	1	1	1	1	1	1	2	1	2	2	1	1	1	1	1	1	1	1	1	2	1
1	3	1	999	999	999	3	2	2	3	1	1	2	2	1	1	2	1	1	1	2	1	2	2	1	2	2	1	2	2	2	2	1	1	2	1	1	2	2	1	2	1	2	1	1	1	2	1	2	1
1	4	1	1	999	999	3	2	1	2	3	1	2	2	1	1	1	2	1	1	1	1	3	1	1	2	1	1	1	1	2	1	1	1	1	3	1	1	1	1	2	3	1	1	1	1	1	1	2	1
2	5	2	1	4	4	3	2	2	3	2	1	2	3	2	1	3	2	2	1	3	1	3	2	3	3	2	1	1	3	3	2	1	2	2	2	2	2	1	1	2	3	2	1	1	1	1	1	2	1
1	4	1	1	4	4	3	3	2	2	2	1	3	3	2	2	3	2	3	2	2	1	3	2	1	3	2	1	3	3	2	2	1	2	3	2	2	2	2	1	2	2	2	1	1	2	2	2	2	1
2	4	1	1	4	4	3	3	3	3	3	2	3	3	3	1	2	3	3	3	1	1	2	3	2	3	3	1	3	3	2	3	1	3	2	2	1	3	2	1	1	3	2	1	1	2	1	2	2	1
1	4	1	1	4	4	3	2	2	3	2	2	2	1	1	2	2	2	3	1	4	1	2	1	1	3	2	1	2	1	2	1	1	1	2	3	2	3	2	1	2	4	2	1	2	2	2	2	2	1
1	3	1	999	999	999	4	2	2	2	2	2	2	3	2	2	2	2	2	2	1	1	3	2	2	2	2	1	1	2	3	1	1	1	2	1	1	2	3	1	3	2	1	999	2	1	2	1	2	1
1	6	2	1	1	4	4	999	2	2	2	1	1	2	1	1	1	2	3	2	1	1	1	1	1	2	1	1	1	1	2	3	1	1	1	2	2	1	2	1	2	2	2	2	1	2	2	2	2	1
1	6	1	1	4	4	4	2	3	2	2	1	2	3	2	1	1	2	2	2	2	1	2	2	1	2	2	1	1	2	2	1	1	2	1	2	2	2	1	1	1	3	2	1	1	1	1	1	2	1
2	6	2	1	4	4	4	2	1	2	2	1	2	2	1	1	2	1	2	1	2	1	2	2	2	3	1	1	2	2	1	2	1	1	1	2	1	2	1	1	1	1	1	1	2	1	2	1	2	1
2	4	1	1	999	999	5	2	2	2	2	2	2	3	2	2	1	2	2	2	3	1	3	2	2	2	2	2	2	2	2	2	1	2	2	1	1	1	1	1	1	3	2	1	1	1	2	2	2	1
2	5	2	1	4	4	5	1	1	2	1	2	2	3	1	1	2	1	2	1	1	1	2	2	1	3	1	1	1	2	3	2	1	1	2	2	1	2	1	1	2	3	1	1	2	1	1	1	2	1
2	4	1	1	2	3	5	2	1	2	3	1	3	2	3	1	1	2	2	3	1	2	1	3	2	2	2	2	2	1	2	2	1	1	1	2	1	2	2	1	3	2	2	1	2	1	2	1	2	1
1	6	2	1	2	2	5	2	1	3	2	3	2	4	2	1	1	1	2	2	1	2	2	2	1	3	2	2	2	2	3	2	2	3	2	1	1	2	1	1	2	4	2	1	2	1	2	1	2	1
1	5	2	1	3	4	6	1	1	2	1	1	2	2	3	1	2	2	2	1	2	1	4	1	1	4	1	1	1	2	1	3	1	2	3	2	1	2	1	1	3	1	1	1	2	2	2	2	2	1
2	4	1	1	4	4	6	2	1	2	1	2	2	2	1	2	2	1	1	1	2	1	2	1	1	2	1	1	1	2	2	2	1	1	2	2	1	1	1	1	1	2	1	1	1	1	1	1	2	1
2	6	1	1	3	3	6	2	1	2	1	1	999	1	1	1	2	1	2	1	2	1	2	1	1	2	2	1	1	3	1	2	1	1	2	2	1	2	2	1	2	1	1	1	1	1	2	1	2	1
1	3	2	999	999	999	999	2	2	2	2	2	2	2	2	1	2	2	2	1	1	1	2	2	1	2	2	1	2	1	2	2	1	2	1	2	2	2	2	1	2	2	2	2	1	2	2	1	2	1
2	4	1	2	4	4	3	1	2	1	1	1	2	1	1	1	1	1	1	1	1	1	1	1	1	1	1	1	2	1	1	1	1	1	1	1	2	1	1	999	1	1	1	1	1	1	1	2	1	2
1	4	2	1	3	3	2	2	2	3	2	999	2	2	1	3	2	2	3	2	2	2	2	2	1	2	2	3	2	2	3	999	3	2	2	2	1	2	3	4	3	1	1	2	1	2	4	1	1	1
1	5	1	1	4	2	3	2	1	2	2	3	2	3	2	2	1	1	1	1	2	2	3	2	1	2	1	2	1	1	2	1	2	2	1	2	1	2	1	3	2	3	2	2	2	1	1	1	1	2
1	4	1	1	4	4	6	2	1	1	1	2	3	2	1	2	2	1	1	1	3	2	2	2	2	2	2	2	2	2	2	2	1	1	2	2	1	1	1	3	2	2	2	2	2	1	1	1	1	2
1	3	1	999	999	999	2	2	1	4	1	2	2	3	2	1	1	1	4	1	2	1	3	2	2	4	2	1	1	3	2	2	1	2	3	2	3	3	2	2	2	3	2	1	1	2	3	2	1	1
1	3	1	999	999	999	2	2	2	2	1	1	2	3	1	1	2	2	2	3	2	1	3	1	1	2	2	1	1	1	2	1	1	1	3	2	1	2	1	2	3	3	2	1	2	1	1	1	1	1
2	3	2	999	999	999	2	2	2	2	2	2	2	3	2	2	2	2	2	2	2	1	2	2	2	1	2	1	3	2	3	2	2	2	2	1	2	2	2	2	2	3	2	2	1	1	1	1	1	1
2	3	2	999	999	999	2	2	2	3	2	3	2	2	1	2	2	1	2	1	1	3	4	3	1	3	1	2	3	1	2	3	2	2	3	1	2	2	1	2	1	3	2	1	1	2	2	1	1	2
1	4	1	1	4	4	2	3	1	3	1	2	3	2	2	1	2	1	3	1	2	1	2	2	1	3	1	1	2	2	2	2	1	2	3	2	1	2	1	2	3	2	1	1	1	1	1	1	1	1
1	6	1	1	4	4	2	3	1	2	2	2	3	3	3	2	2	1	2	2	2	1	2	2	2	3	2	2	2	2	2	3	2	2	2	2	2	2	2	2	1	2	2	1	1	1	1	1	1	1
2	4	2	1	4	4	2	2	2	2	2	2	2	2	2	2	2	2	2	999	2	2	2	2	2	2	2	2	2	2	2	2	2	2	2	1	1	1	1	2	2	3	2	1	1	1	1	1	1	1
1	4	2	1	4	4	2	2	2	2	2	1	2	3	2	2	2	2	2	2	2	2	2	2	1	1	1	1	1	1	2	2	1	2	1	2	2	2	1	2	2	3	2	1	1	1	1	1	1	1
1	5	2	1	4	4	2	3	1	2	2	3	3	3	2	2	3	1	2	1	2	2	3	2	1	2	2	1	1	2	2	2	1	2	3	2	1	2	1	2	3	2	2	2	1	1	2	2	1	1
2	5	2	1	4	4	2	2	1	2	1	2	2	2	2	1	1	1	1	1	2	1	2	3	1	3	1	1	1	2	2	1	1	1	1	2	1	2	1	2	3	2	4	1	2	4	1	1	1	3
1	6	1	1	4	4	2	2	3	2	2	1	2	1	2	1	1	2	2	2	2	1	1	2	1	2	2	1	1	1	1	1	1	1	1	2	2	2	2	2	2	1	1	1	1	1	1	1	1	1
2	4	2	1	3	3	2	2	1	2	1	2	2	2	1	2	2	1	999	2	2	1	3	1	1	2	1	2	2	2	2	1	1	1	2	2	1	1	1	2	2	2	1	1	2	1	2	1	1	1
1	4	1	1	4	3	2	4	1	2	2	2	2	2	2	2	2	1	2	1	1	2	1	2	1	2	1	1	1	2	2	2	2	2	2	2	1	2	2	2	2	1	1	2	1	1	1	1	1	1
1	4	2	1	4	3	2	3	1	2	1	3	2	3	1	1	1	1	1	1	1	1	2	1	1	1	1	1	1	1	3	1	1	1	2	2	1	1	1	2	1	2	1	1	1	1	1	1	1	1
2	5	2	1	4	3	2	1	1	2	2	1	2	2	1	1	3	2	1	1	2	1	2	1	1	1	1	1	1	1	2	2	1	1	2	1	1	2	1	2	3	3	3	1	3	1	1	1	1	1
2	6	2	1	4	3	2	2	1	3	2	3	3	2	2	2	2	2	2	2	2	2	2	3	2	2	2	2	2	2	2	3	2	2	2	1	2	1	1	2	3	999	1	2	2	2	1	1	1	1
2	6	2	1	2	2	2	2	2	2	2	2	2	2	2	2	2	2	2	2	1	2	1	2	1	1	2	1	1	1	2	2	1	2	1	1	2	1	1	2	1	3	2	1	1	1	1	1	1	1
1	4	1	1	3	2	2	2	2	2	1	2	2	2	2	1	1	2	1	1	1	2	3	2	1	1	1	999	999	1	1	2	2	1	2	1	1	1	1	2	1	1	1	1	1	1	1	1	1	1
1	6	1	2	4	2	2	2	1	2	1	2	4	2	1	2	1	1	1	1	1	1	3	1	1	1	1	1	1	1	1	1	1	1	1	1	1	2	1	2	1	1	1	1	1	1	1	1	1	1
1	3	1	999	999	999	3	999	4	2	1	1	2	2	2	1	1	1	2	1	2	1	2	2	1	2	2	1	2	2	2	2	1	1	1	2	1	2	1	2	2	2	1	1	1	1	1	1	1	1
1	3	1	999	999	999	3	3	2	2	2	1	2	1	1	1	1	2	2	2	1	1	1	1	1	1	1	1	1	1	1	1	1	1	1	2	2	3	2	2	1	1	1	1	1	1	1	1	1	1
2	3	1	999	999	999	3	3	1	2	2	3	2	3	2	2	2	1	2	1	1	1	2	2	1	2	1	1	2	2	3	1	1	1	1	2	1	2	1	2	1	3	2	3	2	1	2	1	1	1
1	3	2	999	999	999	3	2	2	2	1	1	1	2	2	1	1	2	1	2	1	1	1	2	1	2	1	1	1	2	2	2	1	2	1	1	1	1	2	2	2	2	1	1	1	2	1	1	1	1
1	4	1	1	999	999	3	3	2	2	2	2	2	4	2	2	1	1	1	1	1	1	1	2	1	1	1	2	1	1	3	1	1	1	1	2	3	2	1	2	1	2	2	1	1	1	1	1	1	1
2	6	1	1	4	4	3	2	1	2	1	1	2	3	2	1	1	2	2	1	1	1	2	2	1	2	1	1	1	1	1	1	1	1	1	1	2	2	2	2	2	3	2	1	2	1	1	1	1	1
1	5	1	1	1	4	3	2	2	2	2	2	2	3	2	1	2	2	2	2	2	1	2	2	1	2	2	1	2	2	2	2	1	1	2	2	2	3	2	2	2	3	2	1	3	2	2	2	1	1
1	4	1	1	3	4	3	2	3	3	2	2	3	2	1	1	1	1	3	1	1	1	2	2	2	3	3	1	2	3	2	2	1	1	3	2	3	3	2	2	3	3	1	1	2	1	3	1	1	1
1	5	1	1	4	4	3	3	1	2	3	2	3	3	2	2	3	1	2	2	2	3	3	1	2	3	2	2	2	3	3	2	2	2	3	2	2	2	1	2	3	2	3	1	1	1	2	1	1	1
1	5	2	1	4	4	3	3	1	2	1	1	2	1	1	1	2	1	2	1	1	1	2	1	1	2	1	1	1	1	1	1	1	1	2	2	2	2	2	2	2	1	1	1	2	1	1	1	1	1
2	5	1	1	4	2	3	3	2	4	2	3	2	2	2	2	3	1	4	2	1	2	3	3	2	3	4	3	3	3	2	3	2	3	4	2	1	3	2	2	3	2	2	2	2	1	3	1	1	2
2	4	1	1	1	1	3	3	1	3	1	2	2	1	1	2	2	1	2	1	1	1	2	1	1	1	1	1	1	1	1	1	1	1	1	3	1	3	1	2	2	1	1	2	1	1	2	1	1	1
1	5	1	1	4	1	3	3	1	2	1	2	1	1	1	2	1	2	1	1	1	1	1	2	1	2	1	1	2	1	1	2	1	1	1	2	1	1	1	2	2	2	1	1	1	1	1	1	1	1
2	3	1	999	999	999	4	999	2	2	2	2	2	2	2	2	2	2	2	2	2	2	2	2	2	2	2	2	2	2	2	2	1	2	2	1	1	1	1	2	2	2	2	1	1	1	1	1	1	1
1	6	2	1	4	4	4	2	1	2	1	1	2	2	2	1	1	1	2	1	1	1	1	1	1	1	1	1	1	2	2	1	1	1	1	2	1	2	2	2	2	2	2	1	2	2	2	2	1	1
2	6	1	1	4	4	4	2	1	1	1	1	1	1	1	1	1	1	1	1	1	1	2	1	1	2	1	1	1	1	1	1	1	1	1	1	1	1	1	2	1	1	1	1	1	1	1	1	1	1
2	4	2	2	4	4	4	2	1	2	2	2	2	2	2	2	2	1	2	2	1	1	2	2	1	2	2	1	2	2	2	2	1	2	1	2	1	2	1	2	2	2	1	1	1	1	2	1	1	1
1	6	1	1	3	3	4	2	1	2	1	2	2	3	2	1	1	1	1	2	2	1	2	2	1	1	1	1	1	1	3	1	1	1	1	2	2	1	1	2	1	2	1	1	1	1	1	1	1	1
1	5	1	1	3	3	5	3	2	2	2	2	2	3	1	1	2	1	1	2	2	1	2	2	3	3	2	2	2	2	2	2	1	1	1	2	2	3	2	2	2	3	1	1	1	2	1	2	1	1
2	3	1	999	999	999	6	2	1	3	1	2	2	2	2	1	2	1	2	2	2	1	2	1	1	3	1	1	1	1	2	1	1	1	2	2	1	1	2	2	1	1	2	2	1	1	1	1	1	1
2	6	1	2	3	4	6	2	1	2	1	2	2	2	2	2	1	1	1	1	1	1	2	2	2	2	1	2	1	2	2	2	1	2	1	2	1	2	2	2	2	3	2	1	1	1	1	1	1	1
1	5	1	1	4	4	6	3	2	2	2	2	2	3	2	2	2	2	2	2	3	2	3	2	2	2	2	2	2	2	3	2	2	2	2	2	2	2	1	2	1	2	2	2	1	1	1	1	1	1
2	6	2	1	3	3	6	2	2	2	2	2	2	2	2	2	2	2	2	2	3	2	2	2	2	2	2	2	2	2	2	2	2	2	3	2	1	1	1	2	2	2	1	1	2	2	2	1	1	1
1	3	2	999	999	999	999	2	2	2	1	3	2	2	1	1	1	1	2	1	1	2	2	1	2	2	1	1	1	2	2	1	2	1	1	1	1	2	1	2	3	2	2	2	2	1	2	1	1	2
1	3	1	999	999	999	1	2	2	3	2	2	3	2	3	2	2	2	3	2	2	1	1	2	1	3	2	1	2	3	2	2	1	2	3	2	2	2	2	1	2	1	1	1	1	1	2	1	1	1
2	3	1	999	999	999	1	2	1	2	2	1	2	2	2	1	1	1	2	1	1	1	1	1	1	1	1	1	2	2	2	2	1	1	1	2	1	2	1	1	3	2	1	1	2	1	2	1	1	1
2	4	1	1	4	4	1	1	1	1	1	1	1	1	1	1	1	1	1	1	1	1	1	1	1	1	1	1	1	1	1	1	1	1	1	2	1	2	1	1	1	2	2	1	1	1	1	1	1	1
2	4	1	1	4	4	1	3	3	3	3	2	2	3	3	2	1	2	2	3	1	1	2	3	2	2	4	2	3	2	2	3	2	2	1	3	1	1	1	1	2	3	1	1	1	1	1	1	1	1
1	6	2	1	2	2	1	2	1	2	1	1	2	2	2	1	1	2	2	1	2	1	2	1	1	2	1	1	1	2	2	1	1	1	1	1	1	1	1	1	1	2	1	1	1	1	1	1	1	1
2	6	1	1	3	2	1	2	2	1	1	1	2	1	1	1	2	1	1	1	1	1	2	1	1	2	1	1	1	1	1	1	1	1	2	2	1	1	1	1	2	1	1	1	1	1	1	1	1	1
1	6	1	1	4	2	1	2	1	1	1	1	1	2	1	1	1	1	1	3	1	1	2	1	1	1	1	1	1	1	1	1	1	1	1	2	1	3	2	1	2	2	1	1	1	1	1	1	1	1
1	6	2	1	4	2	1	2	2	2	2	2	2	2	2	2	2	2	2	2	2	2	2	2	2	2	2	2	2	2	2	2	2	2	2	1	1	1	1	1	1	1	1	1	1	1	1	1	1	1
2	4	1	1	1	1	1	2	2	3	2	2	2	1	2	1	1	2	2	2	1	1	1	2	1	3	2	1	1	2	1	1	1	1	1	2	2	2	1	1	1	2	1	1	1	1	1	2	1	1
2	3	1	999	999	999	2	3	1	3	2	2	3	3	1	1	3	1	2	1	1	1	2	1	1	1	1	1	1	1	1	1	1	1	2	1	1	1	1	1	2	1	1	1	1	1	1	1	1	1
1	3	1	999	999	999	2	2	1	1	1	1	2	1	1	1	1	1	1	1	1	1	1	1	1	1	1	1	1	1	2	1	1	1	1	1	1	1	1	1	1	2	1	1	1	1	1	1	1	1
1	3	1	999	999	999	2	2	1	2	1	2	1	2	2	1	1	1	2	1	2	1	2	2	1	2	1	1	1	2	2	2	1	1	1	1	1	1	1	1	1	2	2	1	1	1	2	1	1	1
2	3	1	999	999	999	2	999	2	3	2	2	3	2	2	1	2	1	3	2	2	1	2	3	1	2	2	1	1	2	1	2	1	2	2	2	1	2	1	1	2	1	2	1	1	1	2	1	1	1
2	3	1	999	999	999	2	2	2	2	2	1	1	2	2	1	2	2	2	2	2	1	2	2	1	2	2	1	2	2	1	2	1	2	1	2	1	1	2	1	1	2	1	1	1	1	1	1	1	1
2	3	1	999	999	999	2	3	2	2	1	2	2	3	2	2	2	1	1	1	1	1	1	1	1	1	1	1	1	1	1	1	1	1	1	2	1	1	1	1	1	2	1	1	1	1	1	1	1	1
2	3	1	999	999	999	2	2	2	2	1	1	2	2	3	1	1	1	2	2	1	1	2	1	1	1	1	1	1	2	2	2	1	2	1	2	1	1	1	1	2	2	2	1	1	1	1	1	1	1
2	3	1	999	999	999	2	3	1	1	1	1	1	3	1	1	1	1	1	999	1	1	2	1	1	1	1	1	1	1	3	1	1	1	2	3	1	1	1	1	2	2	1	1	1	1	1	1	1	1
2	3	2	999	999	999	2	3	1	2	1	1	1	2	1	1	2	1	1	1	1	1	1	1	1	1	1	1	1	1	1	1	1	1	1	1	1	1	1	1	1	1	1	1	1	1	1	1	1	1
2	3	2	999	999	999	2	2	1	2	1	1	1	2	1	1	1	1	2	1	1	1	1	3	1	2	1	1	2	1	1	1	1	1	1	2	1	2	1	1	2	3	2	1	1	1	2	1	1	1
1	5	1	1	4	4	2	2	1	2	1	1	1	3	1	1	2	1	2	2	1	1	2	1	2	3	1	1	2	2	2	2	1	1	1	2	1	2	2	1	1	3	1	1	2	2	1	2	1	1
1	5	1	1	3	4	2	2	1	2	2	1	2	2	2	1	2	2	2	2	2	1	2	2	2	2	2	2	2	2	2	2	1	2	2	1	3	2	2	1	3	1	1	2	3	1	1	1	1	1
1	5	1	1	3	4	2	2	2	3	2	1	2	3	2	1	2	1	2	1	2	1	1	2	2	2	1	1	1	2	2	1	1	2	1	2	2	2	1	1	1	3	2	1	1	1	1	1	1	1
2	4	1	1	4	4	2	2	2	2	2	2	2	3	2	2	2	2	2	2	2	2	2	2	2	2	2	2	2	2	2	2	2	2	2	2	1	1	2	1	2	2	1	1	2	1	1	1	1	1
2	5	1	1	4	4	2	2	1	1	1	1	1	2	1	1	1	1	2	1	1	1	1	1	1	1	1	1	1	1	1	1	1	1	1	1	1	1	1	1	1	2	1	1	1	1	1	1	1	1
1	5	1	1	4	4	2	2	1	1	1	2	2	2	2	2	2	1	2	2	2	1	2	1	1	2	2	2	2	2	2	2	2	2	2	3	1	1	1	1	1	1	1	1	1	1	1	1	1	1
1	6	1	1	4	4	2	1	1	1	1	2	2	2	1	2	1	1	1	1	2	1	1	2	1	1	1	1	1	2	2	1	1	1	2	1	1	999	1	1	1	4	1	1	1	1	1	1	1	1
2	6	1	1	4	4	2	3	1	1	1	1	3	4	1	1	1	1	1	1	1	1	1	1	1	1	1	1	1	1	3	1	1	1	1	2	1	1	2	1	1	3	3	1	1	1	1	2	1	1
2	6	1	1	4	4	2	2	2	2	2	1	2	3	2	1	2	1	2	1	2	1	1	1	1	2	2	1	2	1	2	2	1	2	1	2	1	1	1	1	1	2	1	1	1	1	1	1	1	1
2	4	2	1	4	4	2	3	2	2	2	2	2	2	2	2	1	1	2	1	1	1	1	1	1	2	1	1	1	1	1	1	1	1	1	1	1	1	1	1	1	1	2	1	1	1	1	1	1	1
2	4	2	1	4	4	2	1	1	2	2	1	2	2	2	2	2	1	2	1	2	1	2	1	1	2	1	1	2	2	1	1	1	1	1	1	1	2	1	1	2	2	1	1	2	1	2	1	1	1
2	4	2	1	4	4	2	3	2	2	2	2	3	2	1	1	1	1	1	1	1	1	2	2	1	2	1	1	2	1	1	1	1	1	2	1	1	1	1	1	1	1	2	1	1	1	1	1	1	1
2	4	1	1	2	3	2	999	3	3	2	3	4	3	2	3	2	2	3	3	3	2	3	2	3	4	4	3	2	3	4	3	3	3	3	1	1	3	3	1	3	2	2	1	1	1	1	1	1	1
2	5	1	1	3	3	2	1	1	2	2	1	2	2	2	1	1	1	1	1	1	1	2	1	1	3	2	1	2	1	2	1	1	1	1	1	1	1	2	1	2	2	2	1	1	1	1	1	1	1
2	4	2	1	3	3	2	1	1	1	1	1	1	1	1	1	1	1	1	1	1	1	1	1	1	1	1	1	1	1	1	1	1	1	1	1	1	1	1	1	1	1	1	1	1	1	1	1	1	1
1	6	2	1	3	3	2	2	2	2	3	2	2	2	2	2	3	2	3	3	3	2	2	2	2	2	3	3	3	3	2	2	2	2	2	1	1	1	1	1	1	1	1	1	2	1	1	1	1	1
1	4	1	1	2	2	2	3	2	3	2	2	2	2	2	2	2	1	3	2	2	2	3	2	2	3	3	2	3	3	2	2	2	2	2	1	1	2	1	1	2	1	1	1	1	1	1	1	1	1
2	6	1	1	2	2	2	2	1	3	2	2	2	3	3	1	2	1	2	1	2	1	2	3	2	2	1	1	2	2	3	2	1	2	2	1	2	2	1	1	2	2	1	1	1	1	1	1	1	1
2	6	1	1	4	2	2	2	2	2	2	1	2	2	2	1	1	2	1	1	1	1	1	1	1	1	1	1	1	1	1	1	1	1	1	2	1	1	1	1	2	2	2	1	1	2	1	1	1	1
2	3	1	999	999	999	3	2	1	2	1	2	2	2	1	1	1	1	2	1	1	1	1	1	1	1	1	1	1	1	2	1	1	1	1	1	1	1	1	1	1	2	1	1	1	1	1	1	1	1
1	3	1	999	999	999	3	2	2	3	2	2	2	2	3	1	2	2	2	2	2	2	2	2	2	3	2	2	2	2	2	2	2	2	2	2	1	2	1	1	1	1	2	1	1	1	1	1	1	1
2	3	1	999	999	999	3	2	1	2	2	2	3	2	2	2	2	3	2	1	2	1	2	3	1	2	1	1	1	2	2	1	1	1	1	2	1	2	1	1	2	1	1	1	2	1	3	1	1	1
1	3	2	999	999	999	3	2	1	1	1	1	1	3	2	2	2	2	2	2	2	2	2	2	2	1	1	1	1	1	2	1	1	1	1	1	1	1	1	1	1	3	1	1	1	1	1	1	1	1
2	3	2	999	999	999	3	2	2	3	2	2	3	2	2	1	2	2	2	2	2	1	2	2	1	2	2	1	1	2	2	2	1	2	2	2	1	2	1	1	2	3	2	1	1	1	2	1	1	1
2	3	2	999	999	999	3	999	1	3	1	1	3	1	2	1	3	1	3	1	2	1	3	1	2	3	1	1	1	3	3	1	2	1	1	2	1	1	1	1	2	1	1	1	1	2	1	1	1	2
2	6	2	1	2	4	3	1	1	2	1	1	4	4	2	1	1	1	1	1	1	1	1	1	1	1	1	1	1	1	1	1	1	1	1	1	2	2	1	1	1	1	1	1	1	1	1	1	1	1
2	4	1	1	4	4	3	1	2	2	2	1	1	2	2	1	1	1	2	2	1	1	2	2	2	2	2	1	1	2	2	1	1	1	1	1	2	1	2	1	1	2	2	1	1	2	2	1	1	1
2	4	1	1	4	4	3	2	2	3	2	3	2	2	2	1	1	1	1	1	1	1	1	1	1	3	1	1	1	3	1	1	1	1	1	2	1	3	2	1	2	1	2	1	1	1	1	1	1	1
1	5	1	1	4	4	3	1	1	2	2	2	2	3	2	1	1	1	2	1	1	1	1	1	1	1	1	1	1	1	3	2	1	1	1	2	1	1	2	1	1	3	2	1	1	1	1	1	1	1
2	6	1	1	4	4	3	2	1	1	1	1	1	2	1	1	1	1	1	1	1	1	2	2	1	1	1	1	2	2	2	2	1	1	1	1	1	1	1	1	2	3	1	1	1	1	1	1	1	1
2	4	2	1	4	4	3	1	1	1	1	1	1	1	1	1	1	1	1	1	1	1	1	1	1	1	1	1	1	1	1	1	1	1	1	1	1	1	1	1	1	1	1	1	1	1	1	1	1	1
2	4	2	1	4	4	3	2	1	1	1	1	1	3	1	1	1	1	1	1	2	1	1	2	1	1	1	1	1	1	2	1	1	1	1	2	1	1	1	1	1	3	1	1	1	1	1	1	1	1
2	4	2	1	4	4	3	3	2	3	2	3	2	3	2	3	3	2	3	2	2	3	2	2	2	1	1	1	1	2	2	1	2	2	3	3	1	1	1	1	1	2	1	1	1	1	1	1	1	1
2	4	2	1	3	3	3	2	1	1	1	2	1	3	1	1	1	1	1	1	1	1	1	1	1	1	1	1	1	1	2	1	1	1	1	2	1	1	1	1	1	1	1	1	1	1	1	1	1	1
2	5	2	1	3	3	3	1	1	1	1	1	2	3	2	1	2	1	1	1	2	1	2	2	1	1	1	1	1	1	2	1	1	1	1	1	1	1	1	1	1	2	1	1	1	1	1	1	1	1
1	5	1	1	4	3	3	2	1	1	1	1	1	3	1	1	2	1	1	1	2	1	2	1	1	2	1	1	1	1	2	1	1	1	1	1	1	1	1	1	1	2	1	1	2	1	1	1	1	1
1	6	1	1	4	3	3	2	2	1	1	2	2	2	1	1	1	1	2	2	1	1	2	2	1	1	1	1	1	1	1	1	1	1	1	2	1	1	1	1	2	1	1	1	1	1	1	1	1	1
1	4	2	1	2	2	3	3	1	2	2	2	3	2	2	1	1	1	2	2	1	1	1	1	1	1	1	1	1	1	2	1	1	1	1	4	1	2	1	1	2	2	2	1	1	1	1	1	1	1
1	6	1	2	4	2	3	1	1	1	1	1	1	1	1	1	1	1	1	1	1	1	1	1	1	1	1	1	1	1	1	1	1	1	1	1	1	1	1	1	1	1	1	1	1	1	1	1	1	1
1	4	2	1	1	1	3	2	2	3	2	1	3	3	2	1	3	2	2	1	2	1	2	2	1	2	2	1	2	2	1	2	1	2	1	2	2	2	2	1	2	3	1	1	3	2	2	2	1	1
2	4	2	1	4	1	3	1	2	2	2	1	2	2	2	1	1	1	1	1	2	1	2	1	1	1	1	1	2	2	1	1	1	1	1	2	1	1	1	1	1	1	1	1	1	1	1	1	1	1
2	4	1	1	4	999	4	3	2	3	2	2	3	2	2	1	1	1	2	1	2	1	2	2	1	2	2	2	2	3	2	2	1	2	2	3	1	2	1	1	1	1	1	1	1	1	1	1	1	1
2	5	1	1	3	4	4	2	1	1	1	1	1	1	1	1	1	1	1	1	1	1	1	1	1	1	1	1	1	1	1	1	1	1	1	1	1	1	1	1	1	1	1	1	1	1	1	1	1	1
1	5	1	1	4	4	4	2	1	2	1	1	2	2	1	1	1	1	1	1	2	1	1	1	1	2	1	1	1	2	2	1	1	1	1	2	1	2	1	1	2	2	1	1	2	1	1	1	1	1
1	5	1	1	4	4	4	1	1	1	1	1	1	3	2	1	1	1	1	1	1	1	1	1	1	1	1	1	1	1	2	2	1	1	1	2	1	1	1	1	2	3	1	1	1	1	1	1	1	1
2	6	1	1	4	4	4	2	1	2	1	2	2	2	1	1	1	1	1	1	1	1	2	1	1	2	1	1	1	1	2	1	1	1	1	1	1	1	1	1	1	1	1	1	1	1	1	1	1	1
2	5	2	1	4	4	4	2	1	1	1	1	3	3	3	1	2	1	1	1	2	1	2	1	1	2	1	1	1	1	2	1	1	1	2	1	1	2	1	1	2	2	1	1	2	1	1	1	1	1
2	6	2	1	4	4	4	2	2	3	2	3	3	2	4	4	2	4	2	3	1	4	2	2	1	1	1	3	2	1	2	2	3	2	2	2	1	1	1	1	1	2	1	1	1	1	1	1	1	1
1	5	2	1	4	4	4	2	1	3	2	2	3	2	1	1	2	1	2	1	1	1	1	2	1	2	1	1	1	2	1	2	1	2	1	2	1	2	1	1	1	1	1	1	1	1	1	1	1	1
2	4	1	1	3	3	4	1	1	1	1	1	1	1	1	1	1	1	1	1	1	1	1	1	1	1	1	1	1	1	1	1	1	1	1	1	1	1	1	1	1	1	1	1	1	1	1	1	1	1
2	6	2	1	4	4	5	2	1	2	1	1	2	3	2	1	2	1	2	1	2	1	2	2	1	2	2	1	2	2	2	2	1	2	2	2	1	2	1	1	2	2	2	1	1	1	1	1	1	1
1	6	1	1	4	4	5	2	1	2	1	1	2	3	2	1	3	1	3	1	1	1	1	2	1	2	1	1	2	3	3	2	1	1	2	2	1	2	2	1	2	3	1	1	1	1	1	1	1	1
2	5	2	1	3	3	5	2	1	2	1	1	2	2	2	1	2	1	1	1	1	1	2	2	1	2	2	1	1	1	2	2	1	2	2	1	1	1	1	1	1	1	1	1	1	2	1	1	1	1
2	6	2	1	4	3	5	1	1	3	2	3	2	2	2	2	1	1	1	1	1	2	1	3	2	4	2	2	3	2	1	3	2	2	2	2	3	1	1	1	1	1	1	1	1	1	2	1	1	1
2	6	2	1	4	4	6	2	1	2	2	1	1	2	1	1	2	1	1	2	1	1	1	2	1	2	2	1	2	2	1	2	1	2	1	2	1	2	1	1	2	2	1	1	1	1	1	1	1	1
2	6	1	1	4	4	6	3	1	1	1	1	3	2	1	1	1	1	1	1	1	4	1	1	1	1	1	1	1	1	2	1	1	1	1	2	2	1	1	1	1	3	2	1	1	1	1	1	1	1
2	3	2	999	999	999	999	2	1	2	1	1	2	3	2	999	1	1	2	1	1	1	1	1	1	2	1	1	2	2	2	1	1	1	1	2	4	2	1	1	3	3	4	1	2	1	2	1	1	1
[truncated: 13 more columns]
